# Supplementary material for: Gut microbial‐derived 3,4‐dihydroxyphenylacetic acid ameliorates reproductive phenotype of polycystic ovary syndrome
Source: Imeta. 2025 Jul 15;4(5):e70065. doi: 10.1002/imt2.70065 (PMC12527991; doi:10.1002/imt2.70065)
Supplement: Supplementary file 2 — Table S1: Summary descriptives table by groups. Table S2: Network properties of co‐occurrence network analyses. Table S3: The coefficients of variation of metabolites and Modified Signed‐likelihood Ratio test between groups. Table S4: The enriched/decreased bacteria between groups in the human cohort, mice experiment, and Qi's dataset. Table S5: Primers used in qPCR analysis. [file IMT2-4-e70065-s002.xlsx]

## Sheet: S1
Table S1 Summary descriptives table by groups
	Ctrl	PCOS	p value
	n = 28	n = 30
Age (years)	25.4 (4.55)	24.7 (4.49)	0.543
Height (cm)	159 (4.04)	159 (4.71)	0.793
Weight (kg)	49.7 (3.49)	57.9 (13.0)	0.002
BMI (kg/m2)	19.7 (1.47)	22.8 (4.78)	0.002
Waist circumference (cm)	64.5 (6.25)	75.8 (11.3)	< 0.001
Hip circumference (cm)	86.0 (3.85)	93.2 (9.10)	< 0.001
Waist-hip ratio	0.75 (0.05)	0.81 (0.06)	< 0.001
HOMA-IR	2.15 (1.55)	3.12 (4.52)	0.275
HOMA-β	151 (123)	157 (128)	0.865
Fasting blood glucose	4.86 (0.55)	5.03 (0.51)	0.248
(mmol/L)
Fasting blood insulin (mmol/L)	9.63 (5.40)	13.0 (16.0)	0.288
Total cholesterol (mmol/L)	4.67 (0.62)	4.69 (0.79)	0.93
Triglyceride (mmol/L)	0.72 (0.25)	1.02 (0.58)	0.015
Follicle-stimulating hormone (IU/L)	6.45 (1.37)	5.46 (2.13)	0.039
Luteinizing hormone (IU/L)	7.55 (12.8)	10.0 (7.20)	0.377
LH-FSH ratio	1.06 (1.19)	2.03 (1.22)	0.003
Total testosterone (nmol/L)	0.86 (0.28)	1.18 (0.61)	0.012

## Sheet: S2
Table S2 Network properties of co-occurrence network analyses
	Control	PCOS
Num.edges (L)	3448	1359
Num.pos.edges	3448	1358
Num.neg.edges	0	1
Num.vertices (n)	718	500
Connectance	0.01	0.01
Average.degree	9.6	5.44
Average.path.length	3.32	5.71
Diameter	9.92	16.5
Edge.connectivity	0	0
Mean.clustering.coefficient	0.5	0.63
No.clusters	58	59
Centralization.degree	0.07	0.06
Centralization.betweenness	0.04	0.08
Centralization.closeness	1.22	1.22
Relative Modularity)	1.18	1.28

## Sheet: S3
Table S3 The coefficients of variation of metabolites and Modified Signed-Likelihood Ratio Test between groups
Metabolite	MS2 Name	MSLRT	MSLRT p-value	Super Class	Class	Fold of Cange	Wilcoxon rank-sum test p-value	VIP Score	Coefficients of Variation (CV)	CV from Ctrl	CV from PCOS
100-97-0	Metenamine	0.00644545	0.936012	Organoheterocyclic compounds	Triazinanes	0.643827	0.0536	1.51002	1.05445	1.09086	1.01724
100041-05-2	Flazine	0.0491598	0.824532	Alkaloids and derivatives	Harmala alkaloids	1.48267	0.21	0.393919	1.04219	0.974859	1.09474
1003-29-8	1H-Pyrrole-2-carboxaldehyde	1.84578	0.174275	Organic oxygen compounds	Organooxygen compounds	1.41317	0.188	0.214046	2.24317	0.963391	2.62503
101164-74-3	N1-Caffeoyl-N10-feruloylspermidine	0.0842632	0.771601	NA	NA	0.583195	0.0992	1.82887	0.937619	1.00076	0.897145
10139-06-7	Linatine	0.0915712	0.762189	Organic acids and derivatives	Carboxylic acids and derivatives	0.445006	0.102	1.87765	2.97914	2.22224	3.62445
101622-51-9	Olomoucine	1.78439	0.181612	Organoheterocyclic compounds	Imidazopyrimidines	0.530811	0.1	1.56348	1.34014	1.50509	1.14011
10173-01-0	Jaceidin	1.30824	0.252713	Phenylpropanoids and polyketides	Flavonoids	1.24421	0.719	0.597586	0.767427	0.733533	0.812994
102-22-7	Geranyl phenylacetate	0.0852799	0.770266	Lipids and lipid-like molecules	Fatty Acyls	1.18586	0.738	0.302575	0.671191	0.685932	0.662605
102148-92-5	N5-Acetyl-N2-gamma-L-glutamyl-L-ornithine	1.38791	0.238758	Organic acids and derivatives	Carboxylic acids and derivatives	0.381132	0.162	0.855059	3.69222	2.22714	3.2231
10237-77-1	3-Hydroxyvaleric acid	0.541735	0.461715	Lipids and lipid-like molecules	Fatty Acyls	0.238209	0.227	2.32213	1.3461	0.876589	1.66803
102448-00-0	alpha,beta-Dihydroxanthohumol	0.984432	0.321107	Phenylpropanoids and polyketides	Linear 1,3-diarylpropanoids	0.965129	0.892	0.719459	0.826826	0.758721	0.907806
102607-24-9	Ganoderic acid L	0.00168789	0.967229	Lipids and lipid-like molecules	Prenol lipids	0.945902	0.875	0.0212413	0.69206	0.644774	0.748814
10299-61-3	2,4-Dimethyl-1H-indole	2.63419	0.104585	Organoheterocyclic compounds	Indoles and derivatives	3.06138	0.0393	1.38703	1.58371	1.45941	1.74482
103-07-1	3-Acetoxy-3-methyl-1-phenylbutane	0.0160556	0.899169	Benzenoids	Benzene and substituted derivatives	1.45735	0.198	0.548431	3.74805	0.827059	3.46492
103-90-2	Acetaminophen	1.76379	0.184152	Benzenoids	Phenols	0.787583	0.0435	0.803287	0.750989	0.727069	0.645496
103847-14-9	Melledonol	-0.00109236	1	Lipids and lipid-like molecules	Prenol lipids	1.03626	0.914	0.55093	0.476357	0.40794	0.545408
104228-51-5	Ethyl 4-(acetylthio)butyrate	0.543477	0.460995	Lipids and lipid-like molecules	Fatty Acyls	17.4473	0.27	0.0312509	0.804032	0.846108	0.70793
104264-55-3	[12]-Gingerol	0.226795	0.633911	Benzenoids	Phenols	3.99615	0.0209	1.88907	1.32707	1.36888	1.19576
104653-91-0	Diacetylfusarochromanone	0.072658	0.787505	Organoheterocyclic compounds	Benzopyrans	0.644051	0.137	1.15693	1.37786	1.40915	1.34307
104668-88-4	4',5-Dihydroxy-3',7-dimethoxyisoflavone	2.49286	0.114363	Phenylpropanoids and polyketides	Isoflavonoids	2.3595	0.282	0.489453	0.696016	0.589891	0.795024
104691-41-0	Dihydro-6-isopropyl-2,4-dimethyl-4H-1,3,5-dithiazine	0.495954	0.481283	Organoheterocyclic compounds	Azacyclic compounds	0.799419	0.559	1.0537	1.81022	1.69862	1.87454
104704-30-5	1,2,3,4,5,6-Hexahydro-7H-cyclopenta[b]pyridin-7-one	0.5412	0.461936	Organoheterocyclic compounds	Pyridines and derivatives	1.3387	0.182	0.811955	0.915374	1.04896	0.757423
105-60-2	Epsilon-caprolactam	0.070597	0.79047	Organoheterocyclic compounds	Lactams	1.23685	0.692	0.358054	1.14079	1.32074	0.85075
10504-04-8	2,3,5-Trimethylfuran	2.19099	0.13882	Organoheterocyclic compounds	Heteroaromatic compounds	0.963116	0.924	0.482716	1.02461	1.00058	0.959848
10529-96-1	4-Dihydroboldenone	0.0404904	0.840525	Lipids and lipid-like molecules	Steroids and steroid derivatives	2.04902	0.145	0.697411	1.45933	1.23973	1.72475
10543-57-4	Tetraacetylethylenediamine	0.380499	0.537336	Organic acids and derivatives	Carboxylic acids and derivatives	0.694443	0.232	0.341782	4.30634	3.47856	5.05315
10597-60-1	Hydroxytyrosol	0.240222	0.624046	Benzenoids	Phenols	0.375108	0.227	1.10005	0.501776	0.461664	0.545949
106182-29-0	Heptadecanoyl carnitine	0.128746	0.719736	Lipids and lipid-like molecules	Fatty Acyls	2.87871	0.0768	1.91714	0.575166	0.559762	0.598272
1073-26-3	2-Propionylpyrrole	0.0699576	0.791399	Organooxygen compounds	Carbonyl compounds	1.43819	0.0651	1.273	0.802624	0.853702	0.646521
1074-17-5	1-Methyl-2-propylbenzene	0.0199915	0.887561	Benzenoids	Benzene and substituted derivatives	1.63371	0.0579	1.07538	1.15686	1.09604	1.23221
108-47-4	2,4-Dimethylpyridine	0.892392	0.34483	Organoheterocyclic compounds	Pyridines and derivatives	2.92999	0.466	0.891923	0.778314	0.728682	0.818206
108-50-9	2,6-Dimethylpyrazine	0.601493	0.438009	Organoheterocyclic compounds	Diazines	0.359778	0.304	0.277411	1.03839	1.19011	0.795173
108354-47-8	3-Methyl-3H-imidazo[4,5-f]quinoxalin-2-amine	2.25521	0.133165	Organoheterocyclic compounds	Diazanaphthalenes	0.914402	0.738	0.884833	1.54666	1.626	1.48733
109-06-8	2-Methylpyridine	0.469032	0.493433	Organoheterocyclic compounds	Pyridines and derivatives	3.3427	0.485	0.463364	1.38998	1.40309	1.2504
109-08-0	Methylpyrazine	0.022966	0.879545	Organoheterocyclic compounds	Diazines	1.752	0.0294	1.27365	1.60458	1.51287	1.73092
109-73-9	1-Butylamine	1.8442	0.17446	Organic nitrogen compounds	Organonitrogen compounds	1.08943	0.369	0.436936	1.90309	1.60278	2.19141
110-59-8	Pentanenitrile	4.11232	0.0425719	Organonitrogen compounds	Nitriles	0.771089	0.294	0.509884	0.685719	0.644855	0.734288
110-66-7	1-Pentanethiol	0.0112033	0.915705	Organosulfur compounds	Thiols	1.36851	0.355	0.727859	1.79716	1.77577	1.48819
111-31-9	1-Hexanethiol	0.0396614	0.842144	Organosulfur compounds	Thiols	1.28274	0.172	0.316896	1.19044	1.25458	0.843793
111-58-0	N-Oleoylethanolamine	1.70738	0.191326	Organic nitrogen compounds	Organonitrogen compounds	1.04207	0.893	1.30015	0.811323	0.751821	0.818016
111534-70-4	Humilixanthin	2.29281	0.129974	Organic acids and derivatives	Carboxylic acids and derivatives	0.654345	0.318	0.581685	0.952805	1.12585	0.695061
1116-21-8	Norophthalmic acid	-0.00260586	1	Organic acids and derivatives	Carboxylic acids and derivatives	0.429326	0.0392	1.99828	3.69809	3.19989	4.44737
1124-11-4	Tetramethylpyrazine	0.292397	0.588689	Organoheterocyclic compounds	Diazines	1.15963	0.488	0.237218	0.898752	0.727601	1.07384
112572-55-1	Fragransin B2	0.458399	0.498373	Lignans, neolignans and related compounds	Furanoid lignans	0.316011	0.0119	1.98721	1.39228	1.47647	1.34237
112572-57-3	Fragransin C1	1.37483	0.240984	Lignans, neolignans and related compounds	Furanoid lignans	0.677271	0.352	1.75942	1.30052	0.888359	1.51751
113349-30-7	(-)-trans-Carveol glucoside	0.16919	0.680833	Lipids and lipid-like molecules	Prenol lipids	0.844005	0.736	0.325889	1.38697	1.59017	0.976069
113489-65-9	Hydroxystrobilurin D	1.06794	0.301412	Lipids and lipid-like molecules	Fatty Acyls	22.9313	0.32	0.922677	0.767847	0.651137	0.748462
114-33-0	N-Methylnicotinamide	2.66931	0.102301	Organoheterocyclic compounds	Pyridines and derivatives	1.91312	0.0225	1.27291	3.76265	3.23068	1.92721
114394-21-7	Fragransin D1	0.525508	0.468501	Lignans, neolignans and related compounds	Furanoid lignans	0.616613	0.437	1.26237	1.35093	1.56326	1.04023
114567-44-1	Ganoderiol C	0.724882	0.394547	Lipids and lipid-like molecules	Prenol lipids	0.894035	0.648	1.61243	1.09272	0.960937	1.24659
114612-72-5	Ganoderiol H	0.0125479	0.910809	Lipids and lipid-like molecules	Prenol lipids	1.33918	0.293	0.97995	1.06663	0.887656	1.24259
114687-51-3	Chloropanaxydiol	0.00812156	0.928192	Organohalogen compounds	Halohydrins	1.01896	0.933	0.0363971	0.756628	0.736087	0.777878
115921-09-0	Hypoletin 8-gentiobioside	0.450916	0.5019	Phenylpropanoids and polyketides	Flavonoids	1.74381	0.0253	0.902937	1.48524	1.18534	1.64336
116-25-6	1-(Hydroxymethyl)-5,5-dimethyl-2,4-imidazolidinedione	1.30811	0.252738	Organoheterocyclic compounds	Azolidines	4.7297	0.225	0.0356902	1.00146	0.723728	1.12065
116163-74-7	8-Pentanoylneosolaniol	0.0524926	0.818781	Lipids and lipid-like molecules	Prenol lipids	1.47812	0.184	0.988483	1.00424	0.87798	1.15475
117137-66-3	(6E)-Piperamide-C7:1	0.373537	0.541082	Organoheterocyclic compounds	Benzodioxoles	0.633586	0.19	0.515568	1.22863	1.30768	1.1771
117568-33-9	Flavidulol B	0.0723517	0.787943	Benzenoids	Tetralins	1.27541	0.703	1.28968	1.91906	1.82815	2.04238
117568-34-0	Flavidulol C	1.01306	0.314172	Benzenoids	Benzene and substituted derivatives	8.41503	0.258	2.00899	1.65028	0.920192	1.94759
118-41-2	Eudesmic acid	3.72859	0.0534885	Benzenoids	Benzene and substituted derivatives	1.10583	0.795	0.60175	1.60516	1.3294	1.85901
118-93-4	2'-Hydroxyacetophenone	0.00728339	0.931989	Benzenoids	Benzene and substituted derivatives	3.11822	0.0119	1.76879	1.37297	1.12855	1.70239
118248-35-4	3-(2-Furanylmethylene)pyrrolidine	2.33183	0.126753	Organoheterocyclic compounds	Heteroaromatic compounds	2.3755	0.135	0.404984	4.45629	3.08339	4.92096
118355-70-7	1,2,3,4,5,6-Hexahydro-5-(1-hydroxyethylidene)-7H-cyclopenta[b]pyridin-7-one	0.518063	0.471669	Organoheterocyclic compounds	Pyridines and derivatives	0.645628	0.412	0.624359	2.36942	2.17213	1.82096
118573-52-7	4-Hydroxy-1H-indole-3-acetonitrile	4.16143	0.0413545	Organoheterocyclic compounds	Indoles and derivatives	0.814217	0.57	0.00387851	0.892625	0.762681	1.00642
119-84-6	3,4-Dihydro-2H-1-benzopyran-2-one	-0.00197969	1	Phenylpropanoids and polyketides	3,4-dihydrocoumarins	1.08358	0.679	0.310347	0.847978	0.887348	0.793529
1195-32-0	p-Mentha-1,3,5,8-tetraene	5.04334	0.0247208	Benzenoids	Benzene and substituted derivatives	1.14952	0.468	0.0980688	1.7718	1.92614	1.56832
1199-18-4	6-Hydroxydopamine	0.029785	0.862979	Benzenoids	Phenols	0.805327	0.275	0.951889	1.29681	1.47888	1.12302
119910-45-1	2-Bromo-1H-indole-3-carboxaldehyde	0.330383	0.565434	Organoheterocyclic compounds	Indoles and derivatives	1.03043	0.877	0.789054	0.878608	0.986195	0.788066
120-89-8	Parabanic Acid	6.55408	0.0104644	Organoheterocyclic compounds	Azolines	0.828982	0.247	0.282936	4.01086	3.57613	4.68227
1204-06-4	Indoleacrylic acid	0.0647585	0.799127	Organoheterocyclic compounds	Indoles and derivatives	0.627737	0.668	0.337594	1.89929	1.68455	1.67854
120976-97-8	3'-N'-Acetylfusarochromanone	0.0616746	0.803868	Organoheterocyclic compounds	Benzopyrans	0.570322	0.123	0.966318	1.00302	1.01769	1.00453
121-32-4	Ethyl vanillin	0.0104368	0.918629	Organic oxygen compounds	Organooxygen compounds	0.853428	0.356	0.52724	0.882277	0.814622	0.946434
1211-29-6	Methyl jasmonate	1.46378	0.22633	Lipids and lipid-like molecules	Fatty Acyls	1.16917	0.506	0.0454567	1.02221	0.727003	1.18028
1214-39-7	Cytokinin B	0.389414	0.532607	Organoheterocyclic compounds	Imidazopyrimidines	1.31828	0.415	0.686197	1.36773	1.27645	1.36809
121924-04-7	Capsianoside I	1.10797	0.292523	Lipids and lipid-like molecules	Fatty Acyls	0.942966	0.909	0.982967	0.938144	0.930596	0.832341
122855-49-6	13-Tetradecene-1,3-diyne-6,7-diol	0.20503	0.650691	Lipids and lipid-like molecules	Fatty Acyls	1.52556	0.102	1.08737	1.33486	1.40799	0.797987
123-42-2	Diacetone alcohol	0.225943	0.634549	Organic oxygen compounds	Organooxygen compounds	0.409721	0.242	1.1975	0.804252	0.844925	0.533771
123914-44-3	Glyuranolide	3.74323	0.0530218	Lipids and lipid-like molecules	Prenol lipids	0.81742	0.435	0.11049	1.60837	1.21742	1.72365
126050-09-7	Epidermin	0.0348792	0.851849	Organic oxygen compounds	Organooxygen compounds	0.874681	0.457	0.958263	0.905152	0.708232	1.13964
12626-17-4	Fumitremorgin B	0.127387	0.721157	Organoheterocyclic compounds	Indoles and derivatives	1.68745	0.408	1.51952	0.962792	0.895795	0.960689
126398-85-4	4-Methoxy-5-(3,7,11,15-tetramethyl-2,6,10,14-hexadecatetraenyl)-1,3-benzenediol	0.445322	0.504565	Lipids and lipid-like molecules	Prenol lipids	1.79309	0.0342	1.50042	0.859354	0.885278	0.818184
128529-78-2	Momordicinin	0.0457137	0.830697	Lipids and lipid-like molecules	Prenol lipids	1.10746	0.781	0.690782	0.950983	1.04519	0.536917
128552-90-9	Cavipetin C	0.769818	0.380273	Lipids and lipid-like molecules	Prenol lipids	1.14936	0.425	0.136515	0.738194	0.766715	0.720765
128700-99-2	Isogingerenone B	2.04916	0.15229	Phenylpropanoids and polyketides	Diarylheptanoids	0.529415	0.0182	1.96797	1.31978	1.28268	1.07867
130767-47-4	5-Amino-2,3-dihydro-6-(3-hydroxy-4-methoxy-1-oxobutyl)-2,2-dimethyl-4H-1-benzopyran-4-one	2.50797	0.113271	Organoheterocyclic compounds	Benzopyrans	6.86109	0.323	0.177012	1.52062	0.986249	1.71983
131580-36-4	Calystegin A3	0.918807	0.337789	Alkaloids and derivatives	Tropane alkaloids	1.56796	0.292	0.0993596	2.72228	1.4719	2.23768
132031-39-1	1,7-Dihydroxy-3,6-dimethoxy-2,8-diprenylxanthone	0.0331151	0.855602	Organoheterocyclic compounds	Benzopyrans	0.871688	0.742	0.799415	1.02067	0.876791	1.181
132242-50-3	ent-6R,16bOH,17-Trihydroxy-7-oxo-6,7-seco-19,6-kauranolide 6-O-glucoside	0.298946	0.584544	Lipids and lipid-like molecules	Prenol lipids	0.763638	0.488	1.56119	0.693612	0.674633	0.721027
133585-55-4	Sandoricin	4.34411	0.0371372	Organoheterocyclic compounds	Lactones	1.44974	0.155	0.273388	0.737607	0.764244	0.687358
133613-76-0	PC-M6	0.276514	0.598995	Organoheterocyclic compounds	Naphthopyrans	0.810883	0.189	0.897218	0.752001	0.74356	0.758922
134-49-6	Phenmetrazine	0.35293	0.552459	Organoheterocyclic compounds	Oxazinanes	1.37148	0.768	1.37646	0.824905	0.853482	0.731889
13429-97-5	Trimethylaminoacetone	0.0458405	0.830466	Organic oxygen compounds	Organooxygen compounds	1.24212	0.455	0.511042	0.995589	0.89026	1.07464
134434-71-2	25,27-Dihydro-4,7-didehydro-7-deoxyphysalin A	0.763815	0.382137	Lipids and lipid-like molecules	Steroids and steroid derivatives	0.616874	0.0371	1.47858	2.6552	2.40698	3.00797
134698-86-5	Muricatacin	0.0646058	0.799359	NA	NA	1.10935	0.735	0.860657	2.40892	2.61188	2.26084
134955-27-4	Albanin E	0.563857	0.45271	NA	NA	0.595681	0.379	1.34197	1.19233	1.32024	0.942922
13508-03-7	8,13-Abietadien-18-al	0.732332	0.392128	Lipids and lipid-like molecules	Prenol lipids	0.465238	0.04	1.69486	2.09869	2.09834	2.03698
135247-96-0	Armillaritin	3.37454	0.066211	Lipids and lipid-like molecules	Prenol lipids	1.01739	0.952	0.783159	0.972286	0.968394	0.91788
136624-30-1	Cycloviolaxanthin	4.9178	0.0265814	Lipids and lipid-like molecules	Prenol lipids	0.769672	0.184	1.2125	0.852298	0.931746	0.753206
136685-28-4	Formylfusarochromanone	0.0489994	0.824814	Organoheterocyclic compounds	Benzopyrans	1.19319	0.571	0.0924525	0.980789	1.09554	0.867533
137088-15-4	7,11-Bisdeacetylvaltrate 7-(3-methylpentanoate) 11-(3-hydroxy-3-methylbutanoate)	0.521168	0.470344	Lipids and lipid-like molecules	Prenol lipids	0.337688	0.224	1.99076	0.893447	1.03987	0.766029
137363-95-2	(E)-1-Propenyl 1-(propylthio)propyl disulfide	0.100557	0.751162	Organosulfur compounds	Organic disulfides	0.959221	0.847	0.119023	2.0423	2.13101	1.13457
138665-46-0	Solanocardinol	0.0578083	0.809994	NA	NA	0.70033	0.0282	1.19432	1.3259	1.27006	1.38908
139163-36-3	Ginsenoyne D	0.000924925	0.975738	Lipids and lipid-like molecules	Fatty Acyls	1.53763	0.177	0.773426	0.582171	0.564943	0.604817
13925-03-6	2-Ethyl-6-methylpyrazine	0.226339	0.634252	Organoheterocyclic compounds	Diazines	4.4869	0.019	2.88395	2.00506	2.22343	0.950146
13925-06-9	2-Methyl-3-(2-methylpropyl)pyrazine	2.4663	0.116312	Organoheterocyclic compounds	Diazines	1.20082	0.477	0.392359	0.624997	0.627198	0.614245
139370-58-4	Glutaminylproline	0.10494	0.74598	Organic acids and derivatives	Carboxylic acids and derivatives	0.773423	0.4	1.16931	1.60562	1.34468	0.759578
139955-86-5	Alkaloid AQC2	0.347819	0.55535	Organoheterocyclic compounds	Indoles and derivatives	0.65313	0.43	2.12787	1.67173	1.01947	1.93392
13997-19-8	Nequinate	0.878088	0.348726	Organoheterocyclic compounds	Quinolines and derivatives	1.72086	0.109	0.813136	1.00464	0.907422	1.05461
140147-66-6	Leonoside A	0.123869	0.724875	Organic oxygen compounds	Organooxygen compounds	0.460779	0.355	0.641846	2.04854	1.30165	2.17251
141-10-6	Pseudoionone	0.229627	0.6318	Lipids and lipid-like molecules	Prenol lipids	1.06763	0.564	0.231733	0.925158	0.951887	0.889268
142698-60-0	Macrocarpal B	0.302125	0.582554	Lipids and lipid-like molecules	Prenol lipids	0.597625	0.166	1.28465	1.13896	0.949246	1.36174
142759-11-3	Aldosine	2.23027	0.13533	Organic acids and derivatives	Carboxylic acids and derivatives	0.671098	0.14	1.42514	1.06618	0.868807	1.14393
14292-26-3	3-Hydroxycapric acid	3.67088	0.0553708	Organic acids and derivatives	Hydroxy acids and derivatives	0.273071	0.238	1.14118	2.8882	2.15905	2.59774
143615-75-2	[6]-Gingerdiol 3,5-diacetate	0.225627	0.634785	Lipids and lipid-like molecules	Fatty Acyls	0.809147	0.484	0.331948	2.67595	1.67503	2.53879
144377-77-5	Plantaricin BN	0.766449	0.381318	Organic acids and derivatives	Carboxylic acids and derivatives	1.3583	0.198	0.411407	0.764845	0.706422	0.823277
144598-75-4	Paliperidone	2.91907	0.0875384	Organoheterocyclic compounds	Pyridopyrimidines	1.60128	0.149	2.59011	0.910031	0.872617	0.948425
1453453	Glutamylvaline	1.48761	0.222588	Organic acids and derivatives	Carboxylic acids and derivatives	0.744856	0.364	0.737102	1.22637	1.09974	1.38537
145888-84-2	1-(4-Hydroxy-3,5-dimethoxyphenyl)-7-(4-hydroxy-3-methoxyphenyl)-3,5-heptanediol	0.0638533	0.800506	Phenylpropanoids and polyketides	Diarylheptanoids	0.580694	0.507	1.52195	1.44152	0.892562	1.61561
14602-38-1	(R)-2-Hydroxysterculic acid	0.986895	0.320502	Lipids and lipid-like molecules	Fatty Acyls	0.677407	0.0982	1.18299	2.47839	1.83303	2.29326
14608-79-8	Glutaminylasparagine	2.79098	0.094796	Organic acids and derivatives	Carboxylic acids and derivatives	0.97154	0.938	0.96359	0.821718	0.851652	0.61383
1463-10-1	Ribothymidine	0.815938	0.36637	Nucleosides, nucleotides, and analogues	Pyrimidine nucleosides	0.874887	0.62	0.179537	0.874531	0.719716	1.05457
1466-50-8	N-gamma-Glutamylglutamine	0.83218	0.361643	Organic acids and derivatives	Carboxylic acids and derivatives	0.556772	0.0294	1.43722	1.1747	1.26989	1.09508
146874-38-6	4-Acetylimidazo[4,5-c]pyridine	3.94855	0.0469118	Organoheterocyclic compounds	Imidazopyridines	0.195347	0.228	1.64855	0.956578	0.906018	0.95235
1489-56-1	1-Methyl-1,3-cyclohexadiene	0.134837	0.713468	Hydrocarbons	Olefins	0.953249	0.582	0.367702	0.877428	0.992558	0.782228
1489-57-2	2-Methyl-1,3-cyclohexadiene	1.73323	0.187999	Hydrocarbons	Olefins	1.92239	0.012	1.05569	0.598965	0.70261	0.41209
149182-67-2	2-Hydroxy-4,7-dimethoxy-2H-1,4-benzoxazin-3(4H)-one	0.425571	0.51417	Organoheterocyclic compounds	Benzoxazines	1.12841	0.707	0.0984767	0.870429	0.938568	0.767608
14941-08-3	Poncirin	0.069274	0.792397	Phenylpropanoids and polyketides	Flavonoids	0.394409	0.312	1.01259	3.48312	3.17592	3.93435
149475-47-8	3b,6b-Diangeloyloxy-7(11)-eremophilen-12,8b-olide	0.124483	0.724222	Lipids and lipid-like molecules	Prenol lipids	0.376276	0.272	0.303007	3.12392	1.24238	3.33764
14960-81-7	1-Hydroxy-3-methyl-9H-carbazole	0.0207591	0.885437	Organoheterocyclic compounds	Indoles and derivatives	0.852629	0.383	0.466911	1.65261	1.93129	1.42734
151391-69-4	2,4,12-Octadecatrienoic acid isobutylamide	0.578723	0.446813	Lipids and lipid-like molecules	Fatty Acyls	0.409783	0.393	0.217175	1.0726	1.12938	1.00895
151391-70-7	2,4,14-Eicosatrienoic acid isobutylamide	0.495372	0.481541	Lipids and lipid-like molecules	Fatty Acyls	0.453351	0.51	0.870052	0.642726	0.689112	0.605559
152128-85-3	23-Acetoxysoladulcidine	0.0399062	0.841664	Lipids and lipid-like molecules	Steroids and steroid derivatives	2.36907	0.0537	2.20236	1.07079	1.06134	0.837198
15291-75-5	Ginkgolide A	0.0332599	0.85529	Lipids and lipid-like molecules	Prenol lipids	0.788785	0.525	0.725067	2.83823	2.58234	3.07623
15291-76-6	Ginkgolide C	0.48414	0.486553	Lipids and lipid-like molecules	Prenol lipids	2.9875	0.112	0.590387	3.57041	3.17722	1.12201
153311-54-7	Demethoxyshogaol	0.0110042	0.916454	Benzenoids	Phenols	1.1197	0.565	0.123571	2.63264	1.91031	2.90518
155-84-0	N-a-Acetyl-L-arginine	5.85819	0.0155048	Organic acids and derivatives	Carboxylic acids and derivatives	1.13723	0.51	0.343803	0.646377	0.654147	0.650137
155380-00-0	Peonidin 3-lathyroside	1.06599	0.301852	Phenylpropanoids and polyketides	Flavonoids	4.46915	0.124	0.987596	1.48464	1.33879	0.977355
155551-20-5	Ginsenoyne A linoleate	0.369099	0.543496	Lipids and lipid-like molecules	Fatty Acyls	1.26616	0.448	0.720629	2.38253	1.89818	3.07159
155836-27-4	(1R,3S,4S)-1,8-Epoxy-p-menthan-3-ol glucoside	0.357582	0.549852	Organic oxygen compounds	Organooxygen compounds	1.04034	0.888	0.381356	1.75131	1.64961	1.36381
156250-70-3	Kanzonol M	1.18726	0.275883	Phenylpropanoids and polyketides	Isoflavonoids	0.948634	0.888	0.687558	2.00698	1.76225	2.35425
156250-73-6	Kanzonol R	0.922095	0.336925	Phenylpropanoids and polyketides	Isoflavonoids	0.610363	0.26	0.653881	0.844544	0.929354	0.50261
156980-30-2	Elatoside E	0.559089	0.454628	Lipids and lipid-like molecules	Prenol lipids	0.993718	0.991	1.97116	0.941709	0.947022	0.947166
157-07-3	Argininic acid	6.57451	0.0103449	Organic acids and derivatives	Carboxylic acids and derivatives	0.66027	0.253	0.606244	2.12319	2.44872	1.72331
157129-55-0	N'-Hydroxymethylnorcotinine	4.56341	0.032662	Organoheterocyclic compounds	Pyridines and derivatives	1.58329	0.194	0.144953	1.30294	1.16191	1.36295
15718-51-1	Cytidine 2',3'-cyclic phosphate	0.799237	0.371322	Nucleosides, nucleotides, and analogues	Pyrimidine nucleotides	0.879071	0.621	0.693433	1.31008	1.18574	1.31833
157397-40-5	Erinacine D	3.62555	0.0568988	Lipids and lipid-like molecules	Prenol lipids	14.114	0.332	0.7482	0.819693	0.736191	0.785669
157414-03-4	Shinflavanone	0.695303	0.404366	Phenylpropanoids and polyketides	Flavonoids	0.270902	0.184	1.37785	0.788235	0.745392	0.830985
158306-36-6	Hexadecyl ferulate	0.219139	0.639697	Phenylpropanoids and polyketides	Cinnamic acids and derivatives	1.01909	0.926	0.72334	3.81573	1.30497	3.67933
158528-00-8	1,1'-(1,4-Dihydro-4-nonyl-3,5-pyridinediyl)bis[1-decanone]	0.623755	0.429655	Organoheterocyclic compounds	Pyridines and derivatives	0.590462	0.259	0.926525	3.18058	3.2238	3.12866
158627-94-2	(3R, 6'Z)-3,4-Dihydro-8-hydroxy-3-(6-pentadecenyl)-1H-2-benzopyran-1-one	0.0785048	0.779334	Organoheterocyclic compounds	Benzopyrans	1.21991	0.747	0.314681	4.54866	3.90746	2.92724
15926-18-8	Isobutyrylglycine	0.548307	0.45901	Organic acids and derivatives	Carboxylic acids and derivatives	1.03031	0.899	0.139542	2.08196	2.21419	1.25491
1596-67-4	L-Thyronine	0.00617028	0.93739	Organic acids and derivatives	Carboxylic acids and derivatives	0.888865	0.723	1.25865	3.95902	3.66341	4.35605
160485-40-5	Betavulgarin xyloside	0.580042	0.446296	Phenylpropanoids and polyketides	Isoflavonoids	1.14427	0.772	0.61923	3.29434	3.05987	3.15234
160544-67-2	Dieporeticenin	1.97439	0.159983	Lipids and lipid-like molecules	Fatty Acyls	0.426929	0.0449	1.76165	1.25771	1.33539	1.19046
160551-60-0	Osmaronin	1.90973	0.166993	Lipids and lipid-like molecules	Fatty Acyls	1.1073	0.823	0.669702	0.680105	0.647195	0.710893
162966-07-6	N2-Fructopyranosylarginine	2.82085	0.093047	Organic acids and derivatives	Carboxylic acids and derivatives	0.602589	0.134	0.979552	1.01227	0.981639	1.05935
164322-83-2	Cascaroside F	0.209704	0.646999	Organic oxygen compounds	Organooxygen compounds	0.0577244	0.351	1.4401	0.943177	0.785644	1.05806
16620-96-5	O-Methylcorypalline	0.0904241	0.763639	Organoheterocyclic compounds	Tetrahydroisoquinolines	0.298807	0.0437	0.738437	0.714506	0.735898	0.590707
16655-82-6	3-Hydroxy-carbofuran	0.270021	0.603318	Organoheterocyclic compounds	Coumarans	0.346582	0.274	1.3469	0.938988	1.01163	0.630394
1679-07-8	Cyclopentanethiol	0.0877532	0.767053	Organooxygen compounds	Alcohols and polyols	1.65245	0.668	0.366774	2.80123	2.57406	3.12711
1679-47-6	Dihydro-3-methyl-2(3H)-furanone	0.362101	0.547342	Organoheterocyclic compounds	Lactones	1.00186	0.984	0.15045	2.77353	1.99875	2.85181
1679-49-8	3-Methylbutyrolactone	0.032464	0.857013	Organoheterocyclic compounds	Lactones	1.34446	0.267	0.367912	0.679951	0.740994	0.630863
169312-28-1	Picraquassioside A	0.0473764	0.827693	Organic oxygen compounds	Organooxygen compounds	0.593539	0.0757	1.44722	0.985135	0.975177	0.862132
17105-15-6	Epsilon-(gamma-Glutamyl)-lysine	0.137802	0.710476	Organic acids and derivatives	Carboxylic acids and derivatives	0.964566	0.849	0.208428	0.996656	0.938404	0.960874
171499-81-3	Hovenidulcigenin A	2.36387	0.124174	Lipids and lipid-like molecules	Prenol lipids	1.5833	0.0633	0.479491	1.01439	1.2529	0.772691
1723-00-8	D-Pipecolic acid	0.0366221	0.848237	Organic acids and derivatives	Carboxylic acids and derivatives	1.13765	0.484	0.0646397	2.47466	1.54042	3.61773
17237-68-2	Apo-10'-violaxanthal	0.416134	0.518872	Lipids and lipid-like molecules	Prenol lipids	1.19417	0.469	0.0729251	0.821142	0.776282	0.695084
17359-53-4	2-Hydroxy-7-methoxy-2H-1,4-benzoxazin-3(4H)-one	0.542509	0.461395	Organoheterocyclic compounds	Benzoxazines	0.700688	0.253	0.98965	2.50246	2.41404	2.62649
173740-48-2	Brassica napus non-fluorescent chlorophyll catabolite 3	0.00138748	0.970287	Organoheterocyclic compounds	Tetrapyrroles and derivatives	0.639627	0.154	0.890322	1.23365	0.5685	1.55616
174902-17-1	Hovenidulcioside B2	0.102952	0.748316	Lipids and lipid-like molecules	Prenol lipids	1.37489	0.566	1.67706	1.63191	1.55593	1.47694
175669-28-0	Laccarin	0.0010726	0.973873	Organoheterocyclic compounds	Pyrrolopyridines	1.87254	0.117	0.819548	1.60454	0.667928	1.76157
17609-06-2	Dihydroconiferin	0.0755718	0.783391	Organic oxygen compounds	Organooxygen compounds	0.950028	0.808	0.471339	3.4754	3.36869	1.20683
176486-13-8	6-Epi-7-isocucurbic acid glucoside	2.86767	0.0903756	Lipids and lipid-like molecules	Fatty Acyls	1.62823	0.0947	0.360192	0.720336	0.63289	0.775148
177261-67-5	Blumenol C O-[rhamnosyl-(1->6)-glucoside]	0.0240498	0.876758	Lipids and lipid-like molecules	Fatty Acyls	1.05384	0.834	0.0198118	1.48244	1.13795	1.59778
178120-49-5	(3b,4b,11b,14b)-11-Ethoxy-3,4-epoxy-14-hydroxy-12-cyathen-15-al 14-xyloside	0.32796	0.566863	Lipids and lipid-like molecules	Prenol lipids	0.850876	0.765	0.569726	3.26544	3.33013	1.85813
1791337	Carbadox	1.04762	0.306056	Organoheterocyclic compounds	Naphthyridines	2.04598	0.0766	0.945546	1.20925	1.03467	1.39591
179694-78-1	Isopulegone caffeate	0.368763	0.543679	Phenylpropanoids and polyketides	Cinnamic acids and derivatives	0.639521	0.46	0.39481	1.43489	1.2234	1.71269
1797609	Aurochrome	2.92699	0.08711	Lipids and lipid-like molecules	Prenol lipids	0.97522	0.873	0.83754	1.03803	1.01543	0.965267
18089-23-1	Falcarinolone	0.0865914	0.768556	Lipids and lipid-like molecules	Fatty Acyls	1.61886	0.104	1.24067	1.52518	1.08102	2.14559
182173-50-8	Hovenidulcigenin B	2.80581	0.0939233	Lipids and lipid-like molecules	Prenol lipids	1.02687	0.886	0.438723	2.1948	1.891	0.681683
182227-93-6	(2S,4S,6S)-2-[2-(4-Hydroxy-3-meyhoxyphenyl)ethyl]tetrahydro-6-(4,5-dihydroxy-3-methoxyphenyl)-2H-pyran-4-ol	0.186858	0.665545	Phenylpropanoids and polyketides	Diarylheptanoids	0.816567	0.681	1.39296	0.854351	0.753494	0.870945
182876-51-3	Veranisatin C	0.543499	0.460986	Lipids and lipid-like molecules	Prenol lipids	1.58467	0.191	1.44185	3.82133	3.37407	4.18538
184045-65-6	N-Methylcalystegine B2	0.250207	0.616929	Alkaloids and derivatives	Tropane alkaloids	0.551735	0.0284	1.38161	2.78411	2.58982	1.95647
18449-41-7	6beta-Hydroxyasiatic acid	0.409072	0.522441	Lipids and lipid-like molecules	Prenol lipids	0.483934	0.0131	2.0944	1.30522	1.25391	1.37737
18450-93-6	Gibberellin A21	1.39978	0.23676	Lipids and lipid-like molecules	Prenol lipids	2.05203	0.116	0.504553	1.19447	1.20839	0.913247
18458-66-7	Thamnosin	1.43348	0.231198	Phenylpropanoids and polyketides	Coumarins and derivatives	0.910578	0.873	0.292106	1.52149	1.2867	1.54431
184584-65-4	Kanzonol V	0.0909649	0.762954	Phenylpropanoids and polyketides	2-arylbenzofuran flavonoids	0.831819	0.715	0.452683	3.03745	2.86042	3.21877
1854-30-4	O-Acetylethanolamine	0.773997	0.378983	Organic acids and derivatives	Carboxylic acids and derivatives	0.48616	0.0767	1.29421	1.29183	1.50897	0.809871
185417-68-9	Margrapine A	0.563694	0.452776	Organoheterocyclic compounds	Quinolines and derivatives	0.886707	0.626	0.744544	1.28902	1.28556	1.29619
1867-73-8	N6-Methyladenosine	0.399286	0.527458	Nucleosides, nucleotides, and analogues	Purine nucleosides	0.668339	0.165	1.57922	0.636235	0.66296	0.61094
189031-58-1	(3alphaOH,20S,24S)-3,19:20,24-Diepoxydammarane-3,25-diol	0.062618	0.802405	Lipids and lipid-like molecules	Prenol lipids	0.78679	0.507	1.42487	1.27035	1.17242	1.39491
189156-40-9	Momordicilin	0.907114	0.340881	Lipids and lipid-like molecules	Prenol lipids	0.605701	0.015	2.39898	0.744608	0.635878	0.794552
1892-22-4	3-Amino-2-piperidone	2.06878	0.150342	Organic acids and derivatives	Carboxylic acids and derivatives	0.470272	0.366	0.599903	2.04182	2.42303	1.81044
189562-03-6	5-(12,15-Heneicosadienyl)-1,3-benzenediol	0.568664	0.45079	Benzenoids	Phenols	1.60776	0.0402	0.978927	2.40433	2.16586	2.02651
191919-02-5	8-iso-13,14-dihydro-15-keto-PGF2a	0.0762263	0.782478	Lipids and lipid-like molecules	Fatty Acyls	0.363516	0.149	2.19111	1.14201	0.854091	1.31993
192184-71-7	3-Formyl-6-hydroxyindole	0.447798	0.503382	Organoheterocyclic compounds	Indoles and derivatives	2.94584	0.41	0.349778	0.956621	0.859424	1.06759
192184-73-9	6-Hydroxy-1H-indole-3-acetamide	0.957897	0.327717	Organoheterocyclic compounds	Indoles and derivatives	0.515081	0.107	0.850456	0.987116	0.852347	1.13723
19295-31-9	Urothion	0.00884884	0.925055	Organoheterocyclic compounds	Pteridines and derivatives	1.15669	0.404	0.0372399	3.93901	3.56007	4.31432
196607-74-6	Neoporrigenin B	1.14741	0.284093	Lipids and lipid-like molecules	Steroids and steroid derivatives	1.33133	0.108	0.647513	1.99001	0.609113	2.2744
196607-75-7	Porrigenin A	0.0043433	0.947454	Lipids and lipid-like molecules	Prenol lipids	1.40293	0.102	1.00741	2.45581	2.23027	2.56377
19698-66-9	Ganodosterone	0.550246	0.458217	Lipids and lipid-like molecules	Steroids and steroid derivatives	2.66227	0.0298	1.57909	1.62895	1.14522	1.88477
197247-23-7	12-Oxo-2,3-dinor-10,15-phytodienoic acid	0.350175	0.554014	Lipids and lipid-like molecules	Fatty Acyls	0.611743	0.375	1.46023	0.436874	0.311198	0.547642
197449-09-5	6-Deoxyfagomine	0.554555	0.456462	Organoheterocyclic compounds	Piperidines	0.536236	0.00269	1.68916	2.54585	2.3141	2.28544
19746-33-9	L-Furosine	0.0451633	0.831704	Organic acids and derivatives	Carboxylic acids and derivatives	0.548684	0.029	1.16545	5.34256	2.00713	4.41594
197565-90-5	Calystegine A7	0.0120606	0.912551	Alkaloids and derivatives	Tropane alkaloids	0.639272	0.185	0.942744	2.11647	2.42187	1.90898
197565-91-6	Calystegine B5	2.15968	0.141674	Alkaloids and derivatives	Tropane alkaloids	0.703825	0.372	0.468277	1.59087	0.699672	2.0235
197649-68-6	11,12-Dihydroxy-7,14-dimethoxy-8,11,13-abietatrien-20,6-olide	1.6002	0.205875	Lipids and lipid-like molecules	Prenol lipids	0.404867	0.0365	1.27739	1.19606	1.68486	0.885205
19883	Adrenochrome	0.839502	0.359539	Organoheterocyclic compounds	Indoles and derivatives	6.10386	0.31	0.0696518	1.06132	0.850866	1.20117
20064-19-1	O-propanoyl-carnitine	0.142897	0.705418	Lipids and lipid-like molecules	Fatty Acyls	1.37251	0.503	0.468387	1.59872	1.84179	1.40503
20239-99-0	Phaeophorbide b	2.3845	0.122544	Organoheterocyclic compounds	Tetrapyrroles and derivatives	1.80901	0.275	0.597516	1.61711	1.50445	1.4534
20314-38-9	Homoanserine	0.166507	0.683235	Organic acids and derivatives	Peptidomimetics	2.22265	0.0879	1.46851	1.0641	1.02591	1.06335
204204-73-9	R-138727	0.225088	0.63519	Benzenoids	Benzene and substituted derivatives	0.727986	0.296	1.14159	2.38077	2.14922	2.49584
20562-03-2	alpha-Chaconine	0.487779	0.484919	Lipids and lipid-like molecules	Steroids and steroid derivatives	1.08944	0.915	2.36342	3.50105	3.65884	3.41596
20662-83-3	4,5-Dimethyloxazole	0.563863	0.452708	Organoheterocyclic compounds	Azoles	0.89777	0.548	0.291843	3.58048	2.74269	4.34623
20711-53-9	(E)-3-(4-Hydroxyphenyl)-2-propenal	0.0778908	0.780176	Phenylpropanoids and polyketides	Cinnamaldehydes	0.311087	0.301	1.67165	3.63764	3.5441	2.36107
207850-21-3	28-Norcyclomusalenone	0.0304513	0.86147	Lipids and lipid-like molecules	Steroids and steroid derivatives	0.873517	0.619	0.0518341	1.37392	1.42273	1.30163
207983-28-6	Methyl 3-(methylthio)butanoate	0.292739	0.588471	Lipids and lipid-like molecules	Fatty Acyls	0.894026	0.56	0.617085	2.44379	2.95012	2.15388
208346-80-9	Mycotoxin T 2	0.975405	0.323336	Organic oxygen compounds	Organooxygen compounds	0.416547	0.112	0.981756	2.68669	1.43931	2.81943
20942-99-8	1-O-alpha-D-Glucopyranosyl-D-mannitol	2.01413	0.15584	Lipids and lipid-like molecules	Fatty Acyls	1.0904	0.706	0.0456064	1.36456	1.14626	1.62291
209863-01-4	1-Octen-3-yl primeveroside	0.482981	0.487075	Lipids and lipid-like molecules	Fatty Acyls	1.80081	0.149	1.18947	1.39921	1.34677	1.45822
21087-98-9	Koenimbine	0.955463	0.328333	Organoheterocyclic compounds	Indoles and derivatives	1.2838	0.373	0.322778	1.41546	1.32723	1.52767
211486-11-2	(3beta,22E,24R)-5,8-Epidioxy-23-methylergosta-6,22-dien-3-ol	2.59372	0.107288	Lipids and lipid-like molecules	Steroids and steroid derivatives	0.899093	0.582	0.667106	2.39134	2.27482	2.51334
211504-98-2	Lansamide 3	0.0297871	0.862974	Phenylpropanoids and polyketides	Stilbenes	0.783383	0.584	0.283071	2.04731	1.97016	2.14467
2127423	Isosalicin	0.255792	0.613026	Organooxygen compounds	Carbohydrates and carbohydrate conjugates	1.75813	0.361	1.04415	2.64915	2.50849	1.92829
21316-80-3	Gravelliferone	0.28096	0.596073	Phenylpropanoids and polyketides	Coumarins and derivatives	0.677696	0.564	0.270485	2.14391	1.66601	2.48867
21391-99-1	3,4-Dihydrocadalene	0.108131	0.742283	Lipids and lipid-like molecules	Prenol lipids	0.917416	0.472	0.58463	0.832592	0.779536	0.894561
2140-77-4	2-Methylguanosine	0.733688	0.39169	Nucleosides, nucleotides, and analogues	Purine nucleosides	0.695955	0.316	1.44645	1.48423	0.992989	1.45139
2167-14-8	1-Ethyl-1H-pyrrole-2-carboxaldehyde	0.343016	0.558094	Organic oxygen compounds	Organooxygen compounds	1.64039	0.594	0.0147146	2.00928	2.09548	1.55474
217294	N-Acetyldopamine	0.105376	0.745471	Benzenoids	Phenols	0.780501	0.569	0.72952	1.42124	1.31776	1.49159
219814-37-6	1,2,10-Trihydroxydihydro-trans-linalyl oxide 7-O-beta-D-glucopyranoside	0.0167872	0.89691	Organic oxygen compounds	Organooxygen compounds	1.05406	0.891	0.288288	1.15911	1.13907	0.730033
22059-21-8	1-Aminocyclopropanecarboxylic acid	0.897079	0.343566	Organic acids and derivatives	Carboxylic acids and derivatives	0.91969	0.639	0.286635	1.76135	1.48395	2.0693
220718-57-0	N6-Galacturonyl-L-lysine	0.741278	0.389252	Organic oxygen compounds	Organooxygen compounds	1.32263	0.533	0.440376	1.83848	1.22497	2.12491
221585	Harmanine	6.20601	0.0127317	Alkaloids and derivatives	Harmala alkaloids	0.656296	0.366	0.508779	1.50156	1.78911	1.30972
22468-02-6	Gamma-Aminobutyryl-lysine	0.233738	0.628766	Organic acids and derivatives	Peptidomimetics	0.783374	0.576	1.15286	1.75641	1.58722	1.98736
22478-62-2	18-Nor-4(19),8,11,13-abietatetraene	1.61155	0.204274	Lipids and lipid-like molecules	Prenol lipids	1.12408	0.487	0.248811	3.57142	3.34995	2.41751
22671-29-0	L-Hexanoylcarnitine	0.152917	0.695763	Lipids and lipid-like molecules	Fatty Acyls	0.734086	0.135	0.810746	2.37408	2.19633	2.09759
22694-96-8	2,5-Dihydro-2,4,5-trimethyloxazole	18.9337	1.35342185745291e-05	Organoheterocyclic compounds	Azolines	2.58458	0.113	0.509759	0.757505	0.741906	0.756573
22929-52-8	Oxolan-3-one	10.9638	0.000929094	Organoheterocyclic compounds	Dihydrofurans	1.47435	0.101	0.587577	2.3171	1.4205	2.72303
23009-50-9	L-trans-4-Methyl-2-pyrrolidinecarboxylic acid	1.16482	0.280469	Organic acids and derivatives	Carboxylic acids and derivatives	1.25385	0.182	1.12849	1.48431	0.868091	1.83335
23012-25-1	5-Acetyl-2,4-dimethyloxazole	1.02641	0.311003	Organoheterocyclic compounds	Azoles	0.832229	0.577	1.18047	0.692314	0.675572	0.719189
232262-50-9	Tridecyl phloretate	0.241181	0.623355	Lipids and lipid-like molecules	Fatty Acyls	1.21953	0.44	0.207499	2.99337	2.93533	1.73864
2370-39-0	L-cis-4-(Hydroxymethyl)-2-pyrrolidinecarboxylic acid	0.767072	0.381124	Organic acids and derivatives	Carboxylic acids and derivatives	0.822632	0.212	0.876939	1.15157	1.34217	0.825561
2370-61-8	o-Tyrosine	3.1421	0.0762956	Organic acids and derivatives	Carboxylic acids and derivatives	0.765091	0.449	0.348483	0.930153	0.827978	0.984347
237407-02-2	2-Angeloyl-9-(3-methyl-2E-pentenoyl)-2b,9a-dihydroxy-4Z,10(14)-oplopadien-3-one	0.280561	0.596334	Lipids and lipid-like molecules	Prenol lipids	1.02431	0.961	0.721873	2.12674	2.20942	1.90007
24003-66-5	Valerylglycine	0.134036	0.714284	Organic acids and derivatives	Carboxylic acids and derivatives	0.806602	0.58	0.267899	1.3682	1.2398	1.5199
24003-67-6	Hexanoylglycine	0.54762	0.459292	Organic acids and derivatives	Carboxylic acids and derivatives	0.803091	0.441	1.24827	1.70708	1.54194	1.60686
2416-19-5	Hypogeic acid	0.105426	0.745413	Lipids and lipid-like molecules	Fatty Acyls	1.0563	0.942	0.0624667	1.19111	1.19374	1.20192
243449-51-6	5,6:8,9-Diepoxyergost-22-ene-3,7beta-diol	0.488207	0.484728	Lipids and lipid-like molecules	Steroids and steroid derivatives	0.893857	0.643	0.758808	2.72243	2.68032	2.77465
243449-54-9	(3beta,5alpha,6beta,22E,24R)-23-Methylergosta-7,22-diene-3,5,6-triol	1.75611	0.18511	Lipids and lipid-like molecules	Steroids and steroid derivatives	0.847981	0.309	0.898384	3.04107	3.24059	1.10614
243449-55-0	(3beta,5alpha,6beta,9alpha,22E,24R)-23-Methylergosta-7,22-diene-3,5,6,9-tetrol	2.17885	0.139919	Lipids and lipid-like molecules	Steroids and steroid derivatives	0.873149	0.468	0.807436	6.66243	1.39839	5.04912
24533-72-0	Pyrophaeophorbide a	0.344619	0.557175	Organoheterocyclic compounds	Tetrapyrroles and derivatives	1.63243	0.393	0.211766	0.893637	0.704506	1.00474
24607-10-1	1-Acetoxy-2-hydroxy-16-heptadecyn-4-one	1.31552	0.251397	Lipids and lipid-like molecules	Fatty Acyls	2.80028	0.317	1.62547	2.47509	1.43133	2.30296
2479-86-9	Androsterone sulfate	0.0737165	0.786001	Lipids and lipid-like molecules	Steroids and steroid derivatives	1.4997	0.245	0.925489	1.05217	0.975174	0.802842
24891-71-2	Zymonic acid	0.158428	0.690608	Organoheterocyclic compounds	Dihydrofurans	0.819427	0.28	0.370455	1.83341	2.09735	1.66285
2490-97-3	N-Acetylglutamine	1.04658	0.306296	Organic acids and derivatives	Carboxylic acids and derivatives	0.939645	0.708	0.17781	3.20116	2.88469	3.17579
2500-68-7	Hesperetin 7-glucoside	0.28669	0.592349	Phenylpropanoids and polyketides	Flavonoids	2.68071	0.46	1.15746	3.46384	3.41097	2.98699
254098-66-3	(1beta,2alpha,3alpha)-1,2,3,24-Tetrahydroxy-12-oleanen-28-oic acid	1.83579	0.175446	Lipids and lipid-like molecules	Prenol lipids	0.831707	0.513	0.327393	1.40267	1.41094	1.41722
25518-54-1	Dodecanoylcarnitine	0.501605	0.478796	Lipids and lipid-like molecules	Fatty Acyls	6.5689	0.0868	2.65308	7.40782	2.52571	5.38118
255861-29-1	Uzarigenin 3-[xylosyl-(1->2)-rhamnoside]	0.628139	0.428039	Lipids and lipid-like molecules	Steroids and steroid derivatives	0.773195	0.473	3.16393	1.37267	1.22562	1.53624
25597-09-5	Stearoylcarnitine	2.72375	0.0988655	Lipids and lipid-like molecules	Fatty Acyls	0.98769	0.98	0.589242	0.797635	0.673368	0.907643
25612-59-3	d-Tocotrienol	0.201067	0.653861	Lipids and lipid-like molecules	Prenol lipids	3.79914	0.0279	1.55915	1.12394	1.19518	1.01069
2566-34-9	N-Methyl-a-aminoisobutyric acid	0.543695	0.460905	Organic acids and derivatives	Carboxylic acids and derivatives	1.39444	0.263	1.3891	3.78247	3.24741	4.05996
2566-39-4	gamma-Glutamylleucine	1.14535	0.284524	Organic acids and derivatives	Carboxylic acids and derivatives	0.635592	0.359	0.605061	0.834995	0.671417	0.957336
25773-40-4	2-Isopropyl-3-methoxypyrazine	0.981153	0.321914	Organoheterocyclic compounds	Diazines	1.37772	0.229	0.610487	1.59738	1.50257	1.2989
2584-71-6	cis-4-Hydroxy-D-proline	0.145193	0.703172	Organic acids and derivatives	Carboxylic acids and derivatives	0.962792	0.848	0.0123664	0.734941	0.734026	0.748077
2586-96-1	Liensinine	0.49671	0.480949	Organoheterocyclic compounds	Isoquinolines and derivatives	6.64013	0.32	0.189415	2.1003	2.44197	1.28627
25876-88-4	L-cis-3-Amino-2-pyrrolidinecarboxylic acid	0.369536	0.543257	Organic acids and derivatives	Carboxylic acids and derivatives	0.91172	0.735	0.367015	1.42011	1.41894	1.15805
259144-62-2	Mangiferdesmethylursanone	2.58131	0.108132	Organic oxygen compounds	Organooxygen compounds	0.986822	0.979	0.301285	1.31788	1.22244	1.43345
259144-63-3	Mangalkanyl glucoside	0.0610751	0.804805	Organic oxygen compounds	Organooxygen compounds	1.02034	0.956	0.181017	2.439	2.45384	1.32246
2602394	alpha-Acetolactate decarboxylase (enzyme preparation from bacillus subtilis recombinant)	0.128989	0.719482	Benzenoids	Benzene and substituted derivatives	1.47694	0.312	0.527883	0.745815	0.712079	0.79022
26339-94-6	22-Acetylpriverogenin B	0.700759	0.402529	Lipids and lipid-like molecules	Prenol lipids	0.913517	0.697	1.36631	0.718332	0.782183	0.616115
2650-65-9	Glutaminylglycine	5.81457	0.015894	Organic acids and derivatives	Carboxylic acids and derivatives	1.71998	0.425	0.136799	1.51931	0.90158	2.07877
267003-21-4	Schidigeragenin B	0.0429543	0.835811	Lipids and lipid-like molecules	Prenol lipids	2.26315	0.0128	1.60621	1.29148	1.24664	1.22087
268541-26-0	Triptohypol F	0.0713358	0.789402	Lipids and lipid-like molecules	Prenol lipids	1.19769	0.782	0.710386	1.07405	0.717937	1.2255
27113-23-1	[8]-Paradol	2.87585	0.0899173	Benzenoids	Phenols	0.428732	0.244	1.05763	0.990944	0.988677	1.00975
2758-18-1	3-Methyl-2-cyclopenten-1-one	12.0055	0.000530437	Organooxygen compounds	Carbonyl compounds	1.09931	0.502	0.099571	1.6299	1.55365	1.73853
27655-86-3	D-erythro-D-galacto-octitol	1.90306	0.167736	Organooxygen compounds	Carbohydrates and carbohydrate conjugates	0.521514	0.121	1.5949	0.8666	0.834987	0.783824
28125-84-0	Homoarecoline	0.0792713	0.778287	Alkaloids and derivatives	NA	0.785415	0.393	0.23304	0.5956	0.705905	0.383
28129-52-4	Boviquinone 4	1.70155	0.192085	Lipids and lipid-like molecules	Prenol lipids	1.12829	0.658	0.540429	1.16879	0.976736	1.22472
28217-92-7	(Cyclohexylmethyl)pyrazine	1.35988	0.243558	Organoheterocyclic compounds	Diazines	1.22052	0.512	0.435703	2.48984	1.69652	2.67993
2859-16-7	6-O-Methylcodeine	0.113472	0.736225	Alkaloids and derivatives	Morphinans	0.436696	0.234	1.49969	3.26635	1.13223	3.29582
2873-36-1	L,L-Cyclo(leucylprolyl)	0.0356232	0.850296	Organic acids and derivatives	Carboxylic acids and derivatives	0.610228	0.0483	1.25102	1.00884	0.959027	1.07262
28789-35-7	Nordihydrocapsaicin	0.0906333	0.763374	Benzenoids	Phenols	0.428744	0.0578	1.74979	3.2049	2.97763	2.78082
291532-17-7	Erinacine P	0.781719	0.376616	Lipids and lipid-like molecules	Prenol lipids	3.67803	0.381	0.0552436	0.690618	0.805384	0.395741
294674-12-7	Ganoderic acid eta	-0.00277069	1	Lipids and lipid-like molecules	Prenol lipids	0.852142	0.505	0.278638	2.04304	2.46323	1.55652
2971-31-5	xi-2,3-Dihydro-2-oxo-1H-indole-3-acetic acid	-0.00473862	1	Organoheterocyclic compounds	Indoles and derivatives	0.878227	0.683	0.361826	1.05576	1.0516	1.07103
29774-12-7	(10E,12Z)-(9S)-9-Hydroperoxyoctadeca-10,12-dienoic acid	0.210624	0.646278	Lipids and lipid-like molecules	Fatty Acyls	0.819261	0.233	0.0502503	0.99651	1.01103	0.90781
302-84-1	Protein serine	0.256106	0.612808	Organic acids and derivatives	Carboxylic acids and derivatives	0.9424	0.785	0.49308	0.971267	0.851725	1.11377
30364-38-6	1,2-Dihydro-1,1,6-trimethylnaphthalene	2.18067	0.139754	Benzenoids	Naphthalenes	1.00974	0.914	0.320449	1.36947	1.38059	1.37957
3067-19-4	N-Acetylvaline	0.109815	0.740355	Organic acids and derivatives	Carboxylic acids and derivatives	0.463201	0.264	0.908434	2.82451	2.77692	2.86023
3072-13-7	Linoleamide	0.3818	0.536641	Lipids and lipid-like molecules	Fatty Acyls	1.96912	0.214	1.10749	0.624947	0.672125	0.589495
3081-61-6	L-Theanine	0.322417	0.570159	Organic acids and derivatives	Carboxylic acids and derivatives	1.22785	0.404	0.28076	1.61022	0.951816	1.54805
31271-07-5	gamma-Mangostin	3.90224	0.0482217	Organoheterocyclic compounds	Benzopyrans	0.516346	0.443	0.371799	1.87714	1.59265	2.14921
31460-54-5	beta-Doradecin	8.53646	0.00348102	Lipids and lipid-like molecules	Prenol lipids	0.988092	0.949	0.859718	1.46943	1.20389	1.42779
3149-28-8	Methoxypyrazine	0.0278951	0.867356	Organoheterocyclic compounds	Diazines	1.04373	0.808	0.177021	0.700453	0.667842	0.74302
32021-42-4	2-Isopropyl-3,5-dimethoxy-6-methylpyrazine	1.66156	0.197393	Organoheterocyclic compounds	Diazines	0.603851	0.0453	1.14057	1.84403	1.6413	1.86424
3213-30-7	4-Methoxytyramine	0.20509	0.650643	Benzenoids	Phenols	1.03277	0.952	1.09007	1.01611	0.98852	1.0486
32343-73-0	N-Acetylcadaverine	0.0603625	0.805924	Organic acids and derivatives	Carboxylic acids and derivatives	1.31626	0.511	0.100949	1.17575	1.15832	0.958762
32737-14-7	2-Ethoxy-3-methylpyrazine	2.93534	0.0866606	Organooxygen compounds	Ethers	1.46666	0.199	0.551981	1.54516	1.42273	1.68275
32795-44-1	N-Acetylprocainamide	1.11758	0.290439	Benzenoids	Benzene and substituted derivatives	1.08729	0.768	1.09292	0.904121	0.877575	0.927082
3289-47-2	2-O-Methylcytosine	1.11066	0.291939	Organoheterocyclic compounds	Diazines	0.646198	0.0464	0.870987	1.92577	1.74754	1.61314
329-65-7	Oxidized-adrenal-ferredoxin	1.8725	0.171189	Benzenoids	Phenols	0.852228	0.258	0.8539	0.968872	0.802044	1.0883
32954-58-8	4-Ipomeanol	0.0420342	0.837555	Organic oxygen compounds	Organooxygen compounds	0.807131	0.562	1.89193	0.742755	0.624512	0.800009
33008-07-0	3-Methylcrotonylglycine	2.52537	0.112028	Organic acids and derivatives	Carboxylic acids and derivatives	0.871744	0.596	0.141429	1.46537	1.07104	1.42335
33665-90-6	Acesulfame	0.203878	0.651608	Organic acids and derivatives	Organic sulfuric acids and derivatives	0.373846	0.346	0.233732	3.08717	3.17211	1.98935
33922-70-2	1-Propenyl propyl sulfide	0.491217	0.483385	Organosulfur compounds	Thioethers	1.97344	0.218	0.734775	2.11569	1.18238	1.95861
34157-83-0	Celastrol	12.7613	0.000353871	Lipids and lipid-like molecules	Prenol lipids	0.966398	0.894	0.988782	1.02993	1.13124	0.916002
34323-07-4	Tetraphyllin B	1.2074	0.271848	Organooxygen compounds	Carbohydrates and carbohydrate conjugates	0.259779	0.251	1.04395	2.39672	3.17467	1.60233
34335-93-8	Furanofukinin	0.00706494	0.933014	Lipids and lipid-like molecules	Prenol lipids	1.4747	0.162	1.65383	1.06724	1.18483	0.940033
34335-97-2	S-Furanopetasitin	0.247781	0.618642	Lipids and lipid-like molecules	Prenol lipids	1.12022	0.671	0.2437	2.92616	2.99451	1.31382
3440-28-6	Betamipron	0.0565067	0.812105	Organic acids and derivatives	Carboxylic acids and derivatives	0.923114	0.664	0.509206	1.70852	0.892607	1.83006
34545-88-5	4,4alpha,5,6-Tetrahydro-7-methyl-2(3H)-naphthalenone	2.44339	0.118021	Organic oxygen compounds	Organooxygen compounds	0.786024	0.111	1.30772	2.16385	2.23936	1.88504
34812-73-2	Diethylcarbamazine N-oxide	0.126388	0.722207	Organoheterocyclic compounds	Diazinanes	1.62306	0.181	1.29883	0.847181	0.813858	0.837086
350-03-8	3-Acetylpyridine	3.78308	0.0517733	Organooxygen compounds	Carbonyl compounds	0.888789	0.426	0.180813	1.84503	2.04348	1.29289
3514-59-8	Spirostane-3,6-dione	0.298342	0.584924	Lipids and lipid-like molecules	Prenol lipids	1.5752	0.102	0.739902	0.698907	0.589718	0.717256
35162-77-7	Digeranyl	1.66564	0.196843	Lipids and lipid-like molecules	Prenol lipids	0.207637	0.104	0.904392	2.54926	2.93814	2.2037
35842-45-6	Tiglylglycine	0.523883	0.46919	Organic acids and derivatives	Carboxylic acids and derivatives	0.877575	0.569	0.00654681	1.69651	0.937172	1.59557
36288	m-Aminobenzoic acid	1.62443	0.202475	Benzenoids	Benzene and substituted derivatives	0.75757	0.229	1.12773	0.804386	0.750709	0.798935
3671-38-3	beta-Solamarine	0.678285	0.410178	Lipids and lipid-like molecules	Steroids and steroid derivatives	0.70384	0.606	1.89317	1.14561	1.12255	1.18657
36806-15-2	2-(1,2,3,4-Tetrahydroxybutyl)-6-(2,3,4-trihydroxybutyl)pyrazine	0.481705	0.487651	Organoheterocyclic compounds	Diazines	1.24068	0.728	0.214349	0.517625	0.491065	0.550941
3687-54-5	Dehydrophytosphingosine	0.254272	0.614083	Organic nitrogen compounds	Organonitrogen compounds	1.07129	0.887	0.349399	5.0555	4.35041	1.89952
37115-43-8	Alpha-hydroxyalprazolam	0.902907	0.342003	Organoheterocyclic compounds	Benzodiazepines	1.1989	0.654	0.564582	2.08433	0.86731	2.20749
3721-85-5	2-Aminoheptanedioic acid	0.690608	0.405958	Organic acids and derivatives	Carboxylic acids and derivatives	1.95979	0.19	1.07847	1.83151	2.04947	1.68519
38072-88-7	Pterolactam	0.194437	0.65925	Organoheterocyclic compounds	Pyrrolidines	0.898687	0.602	0.0802367	0.811704	0.778317	0.801857
38076-39-0	(-)-11-Hydroxy-9,15,16-trioxooctadecanoic acid	0.726621	0.393981	Lipids and lipid-like molecules	Fatty Acyls	1.2534	0.357	0.190698	4.13348	3.50012	2.61627
38446-21-8	Ethyl N-ethylanthranilate	0.582659	0.445272	Benzenoids	Benzene and substituted derivatives	0.100105	0.324	1.33969	2.00923	2.19715	0.941934
38495-84-0	(2S,2'S)-Pyrosaccharopine	0.156816	0.692105	NA	NA	1.12531	0.66	0.428762	1.42421	1.59561	0.984683
38537-82-5	8,9-Dihydro-5-hydroxy-8-(1-hydroxy-1-methylethyl)-6-(1-oxobutyl)-4-propyl-2H-furo[2,3-h]-1-benzopyran-2-one	-0.00390877	1	Phenylpropanoids and polyketides	Coumarins and derivatives	1.0783	0.821	0.128987	0.86799	0.803215	0.879129
38917-61-2	6,7-Dihydro-2,5-dimethyl-5H-cyclopentapyrazine	0.750552	0.386301	Organoheterocyclic compounds	Diazines	0.906922	0.59	0.54184	1.24208	1.27341	1.22097
3929-61-1	Glutamylglutamic acid	0.875959	0.349311	Organic acids and derivatives	Carboxylic acids and derivatives	1.08554	0.772	0.552978	2.906	3.73564	2.4554
40013-87-4	24,25-Dihydroxyvitamin D	0.00742584	0.931329	Lipids and lipid-like molecules	Steroids and steroid derivatives	1.37375	0.157	0.637328	1.68936	2.02825	1.46596
4077-47-8	Mesifurane	1.36001	0.243536	Organoheterocyclic compounds	Dihydrofurans	2.18543	0.139	0.799312	1.07216	0.949032	1.22301
4101-80-8	3,5-Dichloro-4-hydroxy-2-methoxy-6-methylbenzoic acid	0.893275	0.344591	Benzenoids	Benzene and substituted derivatives	1.07501	0.402	0.273328	3.31961	3.99803	2.81117
41270-80-8	Methyl n-formylanthranilate	1.35528	0.244357	Benzenoids	Benzene and substituted derivatives	1.99551	0.329	0.150351	2.03686	1.87569	2.03679
42438-90-4	L-1,2,3,4-Tetrahydro-beta-carboline-3-carboxylic acid	2.49864	0.113945	Organoheterocyclic compounds	Indoles and derivatives	0.941501	0.757	0.718822	0.650709	0.783703	0.53809
42463-54-7	2-Ethyl-5-methyloxazole	14.9814	0.000108578	Organoheterocyclic compounds	Azoles	1.39441	0.46	0.0467908	0.682535	0.670965	0.699279
4370-62-1	Ubiquinone-4	0.997903	0.317819	Lipids and lipid-like molecules	Prenol lipids	0.913095	0.574	0.470218	0.775808	0.726551	0.809556
4430-38-0	1-Isothiocyanato-7-(methylthio)heptane	0.717557	0.396946	Organosulfur compounds	Isothiocyanates	0.967762	0.901	0.125155	3.67159	2.13144	3.62569
4430-41-5	1-Isothiocyanato-8-(methylthio)octane	0.00331482	0.954088	Organosulfur compounds	Isothiocyanates	0.490633	0.0213	1.94219	1.77091	2.30721	1.07613
448-65-7	Deuteroporphyrin IX	0.996203	0.318231	Organoheterocyclic compounds	Tetrapyrroles and derivatives	0.227338	0.358	1.82776	1.13826	1.20676	0.731468
4526-77-6	L-Cyclo(alanylglycyl)	4.32927	0.0374622	Organoheterocyclic compounds	Diazinanes	1.73013	0.255	0.103853	1.1408	0.901069	1.44607
457662-02-1	Glutaminyltyrosine	0.0137875	0.906527	Organic acids and derivatives	Carboxylic acids and derivatives	1.24159	0.594	1.07445	1.67548	1.98528	1.48093
472-70-8	beta-Cryptoxanthin	3.5228	0.0605301	Lipids and lipid-like molecules	Prenol lipids	0.901341	0.554	0.893704	1.66721	1.5672	1.79977
479-90-3	Artemetin	0.576257	0.447783	Phenylpropanoids and polyketides	Flavonoids	1.29334	0.586	1.67545	1.71511	1.08685	1.84573
479-91-4	Casticin	0.214875	0.642973	Phenylpropanoids and polyketides	Flavonoids	1.8716	0.349	2.76693	1.9753	1.66581	2.06242
480-66-0	2',4',6'-Trihydroxyacetophenone	0.00780321	0.92961	Benzenoids	Benzene and substituted derivatives	0.68583	0.188	1.19678	0.476389	0.538838	0.413405
4839-46-7	3,3-Dimethylglutaric acid	-0.00381916	1	Lipids and lipid-like molecules	Fatty Acyls	0.89629	0.663	0.742777	1.09743	1.05895	1.0396
486-56-6	Cotinine	0.117495	0.731767	Organoheterocyclic compounds	Pyridines and derivatives	0.9122	0.719	0.393855	1.43916	1.52641	1.30576
487-93-4	Bufotenin	0.266087	0.605969	Organoheterocyclic compounds	Indoles and derivatives	1.32754	0.703	0.944311	0.314918	0.357387	0.27711
487-94-5	Indoxyl sulfate	0.182171	0.669514	Organic acids and derivatives	Organic sulfuric acids and derivatives	1.42321	0.765	0.888952	5.45567	4.1101	3.47676
488-93-7	3-Furoic acid	1.41346	0.234482	Organoheterocyclic compounds	Furans	0.627268	0.154	1.19298	1.00659	0.988961	0.908429
489-20-3	1-Isopropyl-2,3-dimethylcyclopentane	2.74675	0.0974524	Lipids and lipid-like molecules	Prenol lipids	0.400547	0.00722	3.03053	1.58753	0.996421	2.09189
490-91-5	Thymoquinone	1.03341	0.309358	Organic oxygen compounds	Organooxygen compounds	0.853956	0.428	0.773215	1.06443	1.25867	0.908393
491-54-3	Kaempferide	0.108668	0.741666	Phenylpropanoids and polyketides	Flavonoids	15.6079	0.254	0.886575	3.55988	1.75745	4.20724
493-90-3	Mesoporphyrin IX	0.0744089	0.785022	Organoheterocyclic compounds	Tetrapyrroles and derivatives	0.607307	0.454	1.75439	0.956418	0.828334	0.915675
495-27-2	Ophthalmic acid	0.438247	0.50797	Organic acids and derivatives	Carboxylic acids and derivatives	0.698868	0.296	0.431767	5.18371	2.68298	5.11651
498-07-7	Levoglucosan	0.616435	0.432375	Organoheterocyclic compounds	Oxepanes	1.23452	0.591	1.32493	0.955118	1.0102	0.903925
498-36-2	Leucinic acid	0.0699972	0.791341	Lipids and lipid-like molecules	Fatty Acyls	1.04226	0.9	0.238046	1.35025	1.64108	0.908079
499-30-9	Gluconasturtiin	0.509177	0.475495	Organooxygen compounds	Carbohydrates and carbohydrate conjugates	91.7839	0.322	0.963145	0.885609	0.633269	0.909858
501-33-7	Nor-psi-tropine	2.53775	0.111153	Alkaloids and derivatives	Tropane alkaloids	0.640438	0.257	0.379682	1.92764	0.914934	1.98696
501-81-5	3-Pyridylacetic acid	0.0905569	0.76347	Organoheterocyclic compounds	Pyridines and derivatives	1.37292	0.0728	1.0411	4.41031	2.75603	5.14686
506-12-7	Heptadecanoic acid	-0.00102704	1	Lipids and lipid-like molecules	Fatty Acyls	0.989264	0.95	0.0946823	0.776331	0.64281	0.867191
506-21-8	Linoelaidic acid	-0.0047374	1	Lipids and lipid-like molecules	Fatty Acyls	0.817081	0.558	0.676092	1.68946	1.78164	0.893798
51-59-2	N-acetyl-5-aminosalicylic acid	4.10801	0.0426807	Benzenoids	Benzene and substituted derivatives	0.839438	0.659	1.36638	2.301	1.37863	2.71835
512-07-2	Smilagenone	0.5973	0.43961	Lipids and lipid-like molecules	Steroids and steroid derivatives	1.49299	0.25	1.03593	1.77521	1.27704	2.11578
52-52-8	(2E)-Decenoyl-ACP	0.00053179	0.981602	Organic acids and derivatives	Carboxylic acids and derivatives	0.949291	0.844	1.20129	1.1849	1.41565	1.00839
52309-78-1	Hovenine A	0.559997	0.454261	Organic acids and derivatives	Carboxylic acids and derivatives	0.817069	0.529	1.54929	2.8929	1.67698	2.7149
52320-67-9	2-Methylbutyrylglycine	3.37839	0.0660564	Organic acids and derivatives	Carboxylic acids and derivatives	1.69469	0.248	0.260376	2.06179	2.05475	1.48686
5255-17-4	3b-Hydroxy-5-cholenoic acid	0.0524226	0.8189	Lipids and lipid-like molecules	Steroids and steroid derivatives	1.35667	0.46	0.740433	0.967549	0.843576	1.02598
52659-55-9	Amphibine H	0.0546419	0.815174	Organic acids and derivatives	Carboxylic acids and derivatives	2.08103	0.027	1.33213	1.33353	0.711195	1.45153
52809-09-3	Sebiferic acid	1.64762	0.199283	Lipids and lipid-like molecules	Steroids and steroid derivatives	2.5523	0.264	0.818298	2.01913	1.55571	1.93198
52846-39-6	Gibberellin A70	0.252653	0.615213	Lipids and lipid-like molecules	Prenol lipids	0.82297	0.453	0.578774	1.20994	1.31509	0.738805
529-16-8	Santene	7.69286	0.00554397	Hydrocarbons	Polycyclic hydrocarbons	1.0104	0.942	0.349111	1.55686	1.31573	1.73246
53172-04-6	[7]-Paradol	0.362511	0.547115	Benzenoids	Phenols	0.9711	0.86	0.750711	0.518594	0.451869	0.587585
53254-50-5	[4]-Gingerdiol 3,5-diacetate	1.12883	0.288025	Benzenoids	Phenols	0.62955	0.0285	1.4239	2.71742	2.49653	3.01024
534-22-5	2-Methylfuran	0.784273	0.375838	Organoheterocyclic compounds	Heteroaromatic compounds	1.44269	0.255	0.342689	0.768678	0.871369	0.585864
53905-15-0	5,8-Epoxy-5,8-dihydro-10'-apo-b,y-carotene-3,10'-diol	1.09932	0.294416	Lipids and lipid-like molecules	Prenol lipids	1.76184	0.0358	0.924267	0.755445	0.745548	0.685941
541-48-0	3-Aminobutanoic acid	8.04438	0.00456449	Organic acids and derivatives	Carboxylic acids and derivatives	1.47916	0.269	0.54791	0.833237	0.953184	0.610672
5415-44-1	1,3,7-Trimethyluric acid	0.564597	0.452414	Organoheterocyclic compounds	Imidazopyrimidines	0.574283	0.0595	1.09645	2.63246	3.22231	1.56104
54151-38-1	1-(1-Pyrrolidinyl)-2-propanone	1.43282	0.231305	Organoheterocyclic compounds	Pyrrolidines	1.01823	0.973	0.591429	0.718361	0.682554	0.754186
5422-34-4	N-Lactoyl ethanolamine	0.0134266	0.907753	Organonitrogen compounds	Amines	1.03643	0.862	0.194352	1.14859	1.23686	1.07186
543-24-8	Acetylglycine	1.09575	0.295201	Organic acids and derivatives	Carboxylic acids and derivatives	0.859399	0.679	0.257767	1.86925	1.94363	1.82505
54383-66-3	Jasmolone	1.75038	0.185829	Organic oxygen compounds	Organooxygen compounds	0.697841	0.108	1.25951	0.743568	0.723214	0.758367
54631-93-5	3-Methyl-2-butenyl-(-)-piperitol	0.0919594	0.761701	Lignans, neolignans and related compounds	Furanoid lignans	0.489693	0.203	1.02107	0.671003	0.617104	0.665689
54656-51-8	Sherry lactone	-0.0025037	1	Organoheterocyclic compounds	Lactones	1.3401	0.244	0.405851	0.91873	1.04464	0.796364
54794-74-0	Pipercide	1.92144	0.165698	Organoheterocyclic compounds	Benzodioxoles	0.457622	0.136	1.46622	0.987164	0.803578	1.11182
55138-62-0	2-Methyl-3-(2-propenyl)pyrazine	0.114206	0.735406	Organoheterocyclic compounds	Diazines	0.948699	0.743	0.656303	0.723603	0.878187	0.596693
553-79-7	5-Nitro-2-propoxyaniline	0.908596	0.340487	Benzenoids	Benzene and substituted derivatives	0.733516	0.486	0.95628	5.08104	0.964478	3.97073
556303	(+)-O-Methylarmepavine	0.0834781	0.772638	Organoheterocyclic compounds	Isoquinolines and derivatives	0.821434	0.602	1.30163	0.442025	0.469602	0.351024
56142-94-0	24-Hydroxycalcitriol	0.72939	0.393081	Lipids and lipid-like molecules	Steroids and steroid derivatives	1.12202	0.663	0.325178	0.457537	0.550744	0.290108
564-20-5	Norambreinolide	7.45892	0.00631229	Organoheterocyclic compounds	Naphthofurans	2.06927	0.361	0.544378	0.417485	0.426263	0.415997
56522-15-7	Obtusilactone A	0.121567	0.727341	Organoheterocyclic compounds	Tetrahydrofurans	0.664129	0.322	0.889531	1.83989	1.52923	2.28253
56523-61-6	Gamma glutamyl ornithine	0.216372	0.641818	Organic acids and derivatives	Carboxylic acids and derivatives	0.780751	0.244	1.47749	1.61169	1.73518	1.39768
566-28-9	7-Ketocholesterol	0.0198673	0.887908	Lipids and lipid-like molecules	Steroids and steroid derivatives	0.988207	0.969	0.461256	1.57104	1.39415	1.75973
566-93-8	Cholesta-4,6-dien-3-one	0.650477	0.419942	Lipids and lipid-like molecules	Steroids and steroid derivatives	1.14427	0.642	0.309299	5.47922	2.80166	4.36281
56857-56-8	Apigenin 7-sulfate	0.214148	0.643536	Phenylpropanoids and polyketides	Flavonoids	2.22691	0.35	0.437822	2.14531	1.34007	2.27533
56973-41-2	Withanolide B	0.855126	0.355106	Lipids and lipid-like molecules	Steroids and steroid derivatives	0.763018	0.407	1.34015	0.969806	0.937272	1.0016
57147-67-8	Zanthobisquinolone	0.378655	0.538324	Organoheterocyclic compounds	Quinolines and derivatives	1.35456	0.466	0.832192	0.814724	0.677381	0.934257
57593-78-9	beta-Citraurol	0.13538	0.712918	Lipids and lipid-like molecules	Prenol lipids	0.495871	0.349	1.7753	1.57591	2.18007	1.09526
57818-37-8	3-Methyl-5-pentyl-2-furanundecanoic acid	0.00557104	0.940502	Lipids and lipid-like molecules	Fatty Acyls	1.12473	0.661	0.346562	1.13052	1.38518	0.877053
58446-52-9	1-Phenyl-1,3-eicosanedione	1.65153	0.19875	Benzenoids	Benzene and substituted derivatives	1.56966	0.372	0.262028	0.436521	0.420024	0.449928
585-88-6	Maltitol	0.0673	0.795309	Lipids and lipid-like molecules	Fatty Acyls	1.18318	0.87	0.217729	1.10792	1.2817	0.985997
58735-64-1	Roquefortine	1.02934	0.310313	Organoheterocyclic compounds	Indoles and derivatives	0.976604	0.955	0.384525	1.04256	1.13218	0.939247
58749-22-7	Licochalcone A	0.011206	0.915695	Phenylpropanoids and polyketides	Linear 1,3-diarylpropanoids	0.47254	0.098	1.64556	1.00465	0.952518	1.0116
594-61-6	Alpha-Hydroxyisobutyric acid	0.488497	0.484599	Organic acids and derivatives	Hydroxy acids and derivatives	0.991169	0.98	0.116079	2.56031	1.66213	2.6345
595-46-0	Dimethylmalonic acid	4.92082	0.026535	Organic acids and derivatives	Carboxylic acids and derivatives	0.83809	0.277	0.279728	0.971637	0.861291	1.10046
59576-26-0	2-Acetyl-4-methylpyridine	0.315876	0.574097	Organic oxygen compounds	Organooxygen compounds	1.07952	0.652	0.156172	1.14063	1.26105	1.05333
599-07-5	Medicagenic acid	1.66555	0.196855	Lipids and lipid-like molecules	Prenol lipids	1.0122	0.944	0.106929	0.798959	0.747062	0.852113
60-81-1	Phlorizin	0.830311	0.362183	Phenylpropanoids and polyketides	Flavonoids	2.77196	0.148	0.51256	3.24438	1.71779	2.60714
60026-20-2	2-Acetylpyrrolidine	0.0367012	0.848075	Organoheterocyclic compounds	Pyrrolidines	0.559224	0.244	0.497752	0.707564	0.676506	0.743827
60133-18-8	Ercalcitriol	0.0134069	0.90782	Lipids and lipid-like molecules	Steroids and steroid derivatives	0.956717	0.843	0.179365	1.5654	1.65561	1.50402
60317-54-6	Suberylglycine	2.9792	0.0843408	Organic acids and derivatives	Carboxylic acids and derivatives	0.893245	0.785	0.976987	1.95685	1.39194	2.43761
607-30-7	N-Hydroxy-1-aminonaphthalene	1.69649	0.192747	Benzenoids	Naphthalenes	0.723934	0.445	0.0237483	4.37565	1.05335	3.67886
608514-55-2	N-Cyclopropyl-trans-2-cis-6-nonadienamide	2.28028	0.131028	Lipids and lipid-like molecules	Fatty Acyls	0.892987	0.636	0.717541	0.656967	0.66746	0.649479
6089-98-1	ar-Artemisene	0.631645	0.426753	Lipids and lipid-like molecules	Prenol lipids	0.567691	0.372	0.839631	2.434	2.35148	2.42524
61-78-9	4-Aminohippuric acid	2.91755	0.0876207	Benzenoids	Benzene and substituted derivatives	1.60757	0.279	0.113208	0.985527	0.461639	1.32688
611-71-2	(R)-mandelic Acid	0.0444181	0.833078	Benzenoids	Benzene and substituted derivatives	0.625401	0.045	0.999046	1.0803	1.25385	0.947255
61229-08-1	Norcapsaicin	0.0682112	0.793959	Benzenoids	Phenols	0.609491	0.0567	1.35192	0.89758	0.414251	1.00231
613-89-8	2-Aminoacetophenone	0.0374812	0.846489	Benzenoids	Benzene and substituted derivatives	0.720805	0.267	1.30085	0.961982	0.925416	0.895516
61575-03-9	1,1'-[1,12-Dodecanediylbis(oxy)]bisbenzene	0.0758679	0.782977	Benzenoids	Phenol ethers	1.24381	0.727	0.36112	2.37183	1.68476	2.21798
617-31-2	2-Hydroxyvaleric acid	2.53966	0.111019	Lipids and lipid-like molecules	Fatty Acyls	1.40444	0.372	1.31143	1.97517	1.9806	1.42716
617-45-8	1-deoxy-1-(N6-lysino)-D-fructose	2.83876	0.0920149	Organic acids and derivatives	Carboxylic acids and derivatives	0.960091	0.848	0.708833	0.67825	0.711478	0.648141
617-62-9	2-Methylglutaric acid	0.247027	0.619177	Lipids and lipid-like molecules	Fatty Acyls	0.865497	0.427	0.723671	2.42265	1.19478	2.91197
61781-98-4	5-Hexyltetrahydro-2-furanoctanoic acid	0.677311	0.410514	Lipids and lipid-like molecules	Fatty Acyls	0.843038	0.247	0.842918	0.921688	0.993271	0.85555
621-70-5	Glycerol trihexanoate	2.61688	0.105732	Lipids and lipid-like molecules	Glycerolipids	1.46616	0.184	0.01309	2.6656	2.26393	3.33136
623-30-3	3-(2-Furanyl)-2-propenal	0.0983841	0.753777	Organoheterocyclic compounds	Heteroaromatic compounds	0.600371	0.39	0.713419	1.31337	1.48921	0.644564
62394-04-1	Cinnzeylanol	8.50734	0.00353717	Lipids and lipid-like molecules	Prenol lipids	1.22487	0.713	0.982006	1.05565	0.645771	1.03799
625-84-3	2,5-Dimethyl-1H-pyrrole	0.0481471	0.826319	Organoheterocyclic compounds	Pyrroles	0.541562	0.231	0.628482	0.606883	0.470718	0.730865
6254-48-4	L-Threo-3-Phenylserine	0.608948	0.435184	Organic acids and derivatives	Carboxylic acids and derivatives	1.85233	0.373	0.212716	1.66691	1.58458	1.67054
62574-29-2	(4R,5S,7R,11x)-11,12-Dihydroxy-1(10)-spirovetiven-2-one 12-glucoside	0.172557	0.677849	Lipids and lipid-like molecules	Prenol lipids	1.04376	0.915	0.103663	0.601529	0.452229	0.73577
627-01-0	N-Ethylglycine	-0.00483245	1	Organic acids and derivatives	Carboxylic acids and derivatives	1.27859	0.425	0.754493	2.31011	2.22998	2.04576
63187-91-7	Menthone 1,2-glyceryl ketal	0.0977994	0.754487	Lipids and lipid-like molecules	Prenol lipids	0.867529	0.539	0.347452	2.7574	1.74392	3.24428
63250-09-9	2,3-Dinor-TXB2	0.14991	0.698621	Lipids and lipid-like molecules	Fatty Acyls	0.789849	0.261	1.00767	0.770894	0.755028	0.719548
63320-67-2	(8R,8'R)-Secoisolariciresinol 9-glucoside	0.0482739	0.826094	Lignans, neolignans and related compounds	Lignan glycosides	1.45496	0.159	0.521271	1.26972	1.16982	1.18887
640-49-3	10'-Apo-beta-caroten-10'-al	0.121514	0.727398	Lipids and lipid-like molecules	Prenol lipids	0.813278	0.523	1.08741	0.57348	0.52435	0.626603
64317-66-4	Capsiamide	1.59215	0.207019	Organic acids and derivatives	Carboxylic acids and derivatives	3.1634	0.0908	0.993322	1.4344	1.14102	1.70946
644-42-8	3-Methylhistamine	8.31529	0.00393128	Organic nitrogen compounds	Organonitrogen compounds	0.861048	0.229	0.404303	0.949814	0.892249	1.01285
644-90-6	DL-2-Aminooctanoic acid	0.9057	0.341258	Organic acids and derivatives	Carboxylic acids and derivatives	1.13129	0.667	0.0706197	0.570933	0.483989	0.637547
64448-49-3	N-Hydroxy-L-tyrosine	1.93212	0.164527	NA	NA	0.823887	0.448	1.20882	1.0662	1.0979	0.893142
646-07-1	Isocaproic acid	0.143683	0.704647	Lipids and lipid-like molecules	Fatty Acyls	0.375121	0.155	1.72351	1.3696	1.21757	1.55199
64656-15-1	Bufotenine O-glucoside	0.774763	0.378748	Organic oxygen compounds	Organooxygen compounds	0.396401	0.183	2.35134	0.407151	0.526073	0.257357
65370-67-4	4-Amino-2-methylenebutanoic acid	1.60664	0.204964	Organic acids and derivatives	Carboxylic acids and derivatives	0.649855	0.357	0.430079	1.02105	0.99604	1.06013
65405-67-6	3-(4-Methoxyphenyl)-2-methyl-2-propenal	0.332181	0.564377	Phenylpropanoids and polyketides	Cinnamaldehydes	0.799113	0.151	0.867627	1.28424	0.691557	1.50282
656-53-1	5-(2-Hydroxyethyl)-4-methylthiazole acetate	0.031381	0.859393	Organoheterocyclic compounds	Azoles	0.418662	0.0954	1.77661	0.733469	0.780241	0.702024
658-79-7	Glycyltyrosine	2.76179	0.0965404	Organic acids and derivatives	Carboxylic acids and derivatives	0.559431	0.0686	1.41689	2.02622	0.491529	1.99622
66796-40-5	Norpropoxyphene	8.32431	0.00391179	Phenylpropanoids and polyketides	Stilbenes	0.845394	0.268	0.262249	1.39391	1.00039	1.60313
675-20-7	2-Piperidinone	0.0493369	0.824221	Organoheterocyclic compounds	Piperidines	0.876055	0.707	0.00183308	0.848045	0.866322	0.845448
67715-79-1	1,2-Bis(1-ethoxyethoxy)propane	0.016009	0.899315	Organooxygen compounds	Ethers	0.811516	0.498	0.667867	1.0134	0.854536	1.12725
68171-52-8	Linoleoyl ethanolamide	5.67445	0.0172138	Organic nitrogen compounds	Organonitrogen compounds	0.673601	0.441	0.549602	1.21861	0.891281	1.4176
68555-61-3	3-Methyl-alpha-ionyl acetate	11.7227	0.000617424	Lipids and lipid-like molecules	Prenol lipids	0.968988	0.805	0.935913	0.806643	0.823078	0.619789
6870-84-4	5alpha-Tomatidan-3-one	0.219252	0.639611	Lipids and lipid-like molecules	Steroids and steroid derivatives	2.6581	0.146	0.0322034	1.31279	1.46051	0.422398
68799-62-2	Anhydrocinnzeylanine	5.47904	0.0192459	Lipids and lipid-like molecules	Prenol lipids	1.18237	0.573	0.698978	1.39737	1.68808	0.891258
68930-68-7	Frenolicin B	2.06705	0.150512	Phenylpropanoids and polyketides	Isochromanequinones	1.50086	0.367	0.100822	0.687231	0.671571	0.640529
693-39-0	1-Nitroheptane	1.80292	0.17936	Organic 1,3-dipolar compounds	Allyl-type 1,3-dipolar organic compounds	0.982888	0.958	0.0447059	1.78742	1.28483	2.24929
69567-10-8	N-Methyl-1-deoxynojirimycin	1.19319	0.274688	Organoheterocyclic compounds	Piperidines	5.12105	0.164	0.272397	1.78929	1.39398	2.38194
6983-79-5	alpha-Bixin	1.03105	0.309913	Lipids and lipid-like molecules	Prenol lipids	0.272545	0.203	1.05682	1.04662	1.00906	0.980436
700-06-1	Indole-3-carbinol	0.603432	0.437271	Organoheterocyclic compounds	Indoles and derivatives	0.899318	0.746	1.72713	2.31904	2.11977	2.04698
7013-16-3	Arabinosylhypoxanthine	0.226648	0.63402	Nucleosides, nucleotides, and analogues	Purine nucleosides	0.938368	0.797	0.183436	1.26055	1.33106	1.04289
70185-61-4	N1,N10-Diferuloylspermidine	1.44812	0.228829	Phenylpropanoids and polyketides	Cinnamic acids and derivatives	0.692356	0.188	0.603847	1.45268	1.30032	1.32511
704-15-4	Glycylproline	0.16664	0.683115	Organic acids and derivatives	Carboxylic acids and derivatives	1.18375	0.85	1.69494	1.69364	1.81024	1.50746
70943-69-0	Isogenistein 7-glucoside	0.0565807	0.811984	Phenylpropanoids and polyketides	Isoflavonoids	2.39051	0.123	1.30413	2.7486	3.56324	2.27251
70974-48-0	N-Hexadecanoylpyrrolidine	0.199305	0.655282	Organoheterocyclic compounds	Pyrrolidines	2.96242	0.178	0.402572	0.695677	0.676753	0.71175
71016-15-4	3-[(3-Methylbutyl)nitrosoamino]-2-butanone	2.35968	0.124507	Organooxygen compounds	Carbonyl compounds	0.875389	0.449	0.843393	1.14001	0.939227	1.39005
71801-44-0	Ixocarpalactone B	0.0828304	0.773498	Lipids and lipid-like molecules	Steroids and steroid derivatives	0.466494	0.398	0.29573	1.79929	1.61787	1.70154
71953-80-5	Thromboxane B3	0.257711	0.611697	Lipids and lipid-like molecules	Fatty Acyls	0.56991	0.0142	1.76811	0.660668	0.703031	0.628408
7196-71-6	1-O-Feruloylglucose	0.0949046	0.758032	Phenylpropanoids and polyketides	Cinnamic acids and derivatives	1.38719	0.259	0.0339224	2.08382	2.12837	1.81175
7219-89-8	Estriol-17-glucuronide	0.0517399	0.820063	Lipids and lipid-like molecules	Steroids and steroid derivatives	0.394499	0.0801	1.26743	0.839525	0.831089	0.861901
72362-03-9	Dehydrocarpaine II	0.0191249	0.890009	Phenylpropanoids and polyketides	Macrolides and analogues	1.65681	0.0475	0.654351	1.00106	0.84567	1.11064
73122-61-9	Vinylacetylglycine	0.19772	0.656568	Organic acids and derivatives	Carboxylic acids and derivatives	1.45885	0.472	0.323072	1.53872	1.99442	1.27552
73255-41-1	4-Hydroxybenzyl isothiocyanate 4''-acetylrhamnoside	0.114287	0.735316	Organic oxygen compounds	Organooxygen compounds	5.50351	0.148	1.44067	1.08429	1.19214	0.92477
7341-17-5	2-Ethyl-1-hexanethiol	0.0634905	0.801062	Organosulfur compounds	Thiols	1.52714	0.031	1.12794	0.833155	0.66715	0.998647
73599-13-0	Cincassiol B	1.29353	0.255398	Lipids and lipid-like molecules	Prenol lipids	1.06369	0.758	0.474475	2.00591	1.45311	1.58085
74046-15-4	Loquatoside	0.393401	0.530517	Phenylpropanoids and polyketides	Flavonoids	2.1215	0.0997	0.91938	1.45914	1.51963	1.38147
743-51-1	Byssochlamic acid	0.66792	0.413778	Organoheterocyclic compounds	Dihydrofurans	0.428656	0.325	1.24497	1.86402	1.90334	0.775779
74389-68-7	2-acetyl-1-alkyl-sn-glycero-3-phosphocholine	0.667816	0.413814	Lipids and lipid-like molecules	Glycerophospholipids	1.78687	0.0652	0.818785	2.7605	2.97072	2.44303
745047-51-2	N-(Heptan-4-yl)benzo[d][1,3]dioxole-5-carboxamide	0.0480159	0.826552	Organoheterocyclic compounds	Benzodioxoles	0.494731	0.0245	0.709827	3.61727	1.8009	3.09954
745047-94-3	N1-(2-Methoxy-4-methylbenzyl)-n2-(2-(5-methylpyridin-2-yl)ethyl)oxalamide	0.357778	0.549743	Organic acids and derivatives	Carboxylic acids and derivatives	1.85641	0.186	0.481717	2.3177	1.0113	2.15871
75377-45-6	N-Desmethyltramadol	0.955145	0.328413	Benzenoids	Phenol ethers	0.676041	0.189	2.27092	0.730199	0.591606	0.822284
759-06-8	4-Deoxyerythronic acid	0.049352	0.824195	Organic oxygen compounds	Organooxygen compounds	1.39459	0.118	0.984588	0.611859	0.538485	0.69042
762-29-8	6,10,14-Trimethyl-5,9,13-pentadecatrien-2-one	11.3994	0.00073466	Lipids and lipid-like molecules	Prenol lipids	1.88919	0.258	0.0634243	0.801965	0.801423	0.814635
7636-26-2	3-Methoxytyrosine	0.0923728	0.761182	Organic acids and derivatives	Carboxylic acids and derivatives	0.687924	0.0652	1.42308	2.12978	1.30189	1.80478
76420-72-9	Enalaprilat	3.59295	0.0580253	Organic acids and derivatives	Carboxylic acids and derivatives	2.04822	0.0274	0.0150567	1.77878	1.66913	1.80266
76690-94-3	Ketoprofen glucuronide	0.275732	0.599512	Benzenoids	Benzene and substituted derivatives	2.7255	0.455	1.0492	1.42505	1.38244	1.1027
76964-07-3	Esculentic acid (Diplazium)	0.0668942	0.795914	Lipids and lipid-like molecules	Prenol lipids	0.753672	0.699	0.94471	1.18998	1.15207	1.13918
76994-38-2	Perulactone	0.315985	0.574031	Lipids and lipid-like molecules	Steroids and steroid derivatives	1.96747	0.0319	1.47709	0.77097	0.764408	0.778519
77311-02-5	2,5-Dihydro-2,4-dimethyloxazole	8.33245	0.00389432	Organoheterocyclic compounds	Azolines	1.28307	0.344	0.414182	1.20849	1.26017	1.16709
77311-06-9	5-Butyloxazole	0.0658097	0.797538	Organoheterocyclic compounds	Azoles	1.34264	0.569	0.193988	3.07018	1.85862	2.94325
7775-38-4	1-Phenylethyl formate	0.860473	0.353606	Benzenoids	Benzene and substituted derivatives	0.833563	0.176	0.876015	1.32868	1.15611	1.39711
78-40-0	Ethylphosphate	0.170355	0.679797	Organic acids and derivatives	Organic phosphoric acids and derivatives	1.2055	0.551	0.0796974	2.02482	1.48472	2.46388
78513-80-1	3-Epidemissidine	0.206382	0.649618	Lipids and lipid-like molecules	Steroids and steroid derivatives	0.10098	0.325	2.09457	1.74486	1.76369	1.32193
78821-43-9	24-Epibrassinolide	1.54336	0.214118	Lipids and lipid-like molecules	Steroids and steroid derivatives	1.06995	0.758	0.607476	1.46046	1.37796	1.42482
78916-78-6	Physalolactone B	1.11357	0.291307	Lipids and lipid-like molecules	Steroids and steroid derivatives	0.849481	0.402	0.534664	2.23073	1.29101	2.77677
79-78-7	1-(2,6,6-Trimethyl-2-cyclohexen-1-yl)-1,6-heptadien-3-one	9.3081	0.00228142	Lipids and lipid-like molecules	Prenol lipids	5.18852	0.305	1.53335	1.00249	0.823396	1.06725
79473-24-8	Cardoltriene	0.560414	0.454093	Benzenoids	Benzene and substituted derivatives	1.47313	0.243	1.22738	0.772974	0.709803	0.818805
79683-95-7	(3beta,4alpha,5alpha,23E)-4-Methylergosta-7,23-dien-3-ol	0.344323	0.557345	Lipids and lipid-like molecules	Steroids and steroid derivatives	1.3575	0.395	0.0883068	0.828006	0.788871	0.819096
79709-31-2	3-Hydroxy-10'-apo-b,y-carotenal	0.109201	0.741055	Lipids and lipid-like molecules	Prenol lipids	0.843217	0.625	0.711949	2.21803	2.22871	2.18628
8001-54-5	Dimethyl dialkyl ammonium chloride	5.74065	0.0165767	Organonitrogen compounds	Quaternary ammonium salts	0.909214	0.177	0.378452	1.82112	1.86909	1.22954
8015-61-0	Aloin	0.0896305	0.764647	Benzenoids	Anthracenes	2.17776	0.189	2.97456	0.605266	0.59531	0.624832
80510-06-1	Grossamide	0.132544	0.715809	Phenylpropanoids and polyketides	2-arylbenzofuran flavonoids	0.738087	0.605	0.164514	1.84831	1.67519	1.54507
81037-16-3	Lycoperoside D	0.969527	0.324798	Lipids and lipid-like molecules	Steroids and steroid derivatives	1.03713	0.936	1.88987	4.71961	2.69262	4.47215
81397-67-3	Acetylvalerenolic acid	3.28358	0.0699762	Lipids and lipid-like molecules	Prenol lipids	0.798903	0.432	1.15654	2.12842	1.62102	2.5949
81426-90-6	Camelledionol	1.63916	0.200441	Lipids and lipid-like molecules	Prenol lipids	0.894181	0.55	0.833792	1.43779	0.908864	1.42215
81543-01-3	Austalide A	0.290866	0.589666	Organoheterocyclic compounds	Benzopyrans	0.317792	0.234	1.23018	0.419885	0.42716	0.415856
81677-78-3	2-(1-Pentenyl)furan	0.922921	0.336709	Organoheterocyclic compounds	Heteroaromatic compounds	1.07533	0.702	0.124639	0.869975	0.606541	0.907882
82200-87-1	5,15-DiHETE	0.0705447	0.790545	Lipids and lipid-like molecules	Fatty Acyls	0.75784	0.643	1.09574	0.939072	0.950334	0.462908
826-36-8	2,2,6,6-Tetramethyl-4-piperidinone	1.05295	0.304829	Organoheterocyclic compounds	Piperidines	0.887882	0.275	0.402532	1.34132	1.43091	0.912672
830-09-1	4-Methoxycinnamic acid	2.80238	0.0941242	Phenylpropanoids and polyketides	Cinnamic acids and derivatives	1.83743	0.47	0.181178	0.796896	0.557925	0.97421
830-96-6	Indole-3-propionic acid	0.765905	0.381487	Organoheterocyclic compounds	Indoles and derivatives	0.379819	0.0243	2.01586	0.778451	0.423923	0.897575
83161-95-9	7-(4-Hydroxy-3-methoxyphenyl)-5-methoxy-1-phenyl-3-heptanone	0.1327	0.715649	Phenylpropanoids and polyketides	Diarylheptanoids	1.53208	0.0777	0.479576	0.776839	0.684002	0.850882
83173-24-4	Antibiotic SB 202742	1.12279	0.289318	Benzenoids	Benzene and substituted derivatives	0.817222	0.766	1.01566	2.61194	2.11841	1.88775
83923-11-9	Lanthionine ketimine	1.03653	0.308629	Organic acids and derivatives	Carboxylic acids and derivatives	0.61995	0.318	3.14395	0.822462	0.787119	0.870352
84588-88-5	(1E,4Z,6a,8b,10a)-8-Angeloyloxy-10,15-dihydroxy-3-oxo-1,4,11(13)-germacratrien-12,6-olide	0.844571	0.358093	Lipids and lipid-like molecules	Prenol lipids	0.197414	0.0971	2.10513	0.557581	0.503629	0.612955
85-91-6	Methyl N-methylanthranilate	0.0232771	0.878739	Benzenoids	Benzene and substituted derivatives	1.32199	0.499	0.145883	0.46478	0.463446	0.463184
85046-18-0	LysoPE(18:2(9Z,12Z)/0:0)	0.073118	0.78685	Lipids and lipid-like molecules	Glycerophospholipids	1.63654	0.298	0.0643757	0.657897	0.583451	0.739679
85352-99-4	Nnal-N-oxide	0.0973788	0.754998	Organoheterocyclic compounds	Pyridines and derivatives	1.04026	0.943	1.16524	1.76369	1.58675	1.75576
86377-51-7	Ganoderic acid U	0.10599	0.744756	Lipids and lipid-like molecules	Prenol lipids	48.7322	0.0534	2.91284	1.06991	0.743404	1.22104
86416-45-7	Glutaminylisoleucine	0.320548	0.571279	Organic acids and derivatives	Carboxylic acids and derivatives	0.750082	0.213	0.461358	1.63437	1.38536	1.80183
86425-28-7	3-Furanmethanol glucoside	2.76397	0.0964087	Organic oxygen compounds	Organooxygen compounds	1.09244	0.851	0.774901	0.840037	0.78043	0.826285
87-69-4	2,3-Dihydroxybutanedioic acid	1.55199	0.212842	Organic oxygen compounds	Organooxygen compounds	0.73938	0.6	0.976328	0.868898	0.820857	0.884159
870-23-5	2-Propene-1-thiol	0.0838529	0.772142	Organosulfur compounds	Allyl sulfur compounds	0.44182	0.379	1.39044	2.89716	0.889321	2.89498
874-14-6	1,3-Dimethyluracil	0.308387	0.578671	Organoheterocyclic compounds	Diazines	0.886918	0.669	0.173929	5.99959	2.05269	4.93728
87562-73-0	(2RS,5RS)-(E)-2-(2-Phenylethenyl)-1,3-dioxan-5-ol	0.365066	0.545706	Benzenoids	Benzene and substituted derivatives	0.811786	0.343	0.500849	1.5644	1.22868	1.88365
88179-71-9	3-Oxo-4,6-choladienoic acid	0.207087	0.64906	Lipids and lipid-like molecules	Steroids and steroid derivatives	1.03503	0.96	0.810147	1.81772	1.00897	2.2312
88199-72-8	Galactopinitol B	-0.00358993	1	Organic oxygen compounds	Organooxygen compounds	0.989331	0.968	1.20435	0.935878	0.890052	0.995347
88647-06-7	Methyl 6-O-galloyl-beta-D-glucopyranoside	0.158999	0.69008	Benzenoids	Benzene and substituted derivatives	0.575245	0.456	0.202776	1.70732	0.846935	2.38213
88661-99-8	Stigmast-22-ene-3,6-dione	0.0757017	0.783209	Lipids and lipid-like molecules	Steroids and steroid derivatives	0.851776	0.388	0.566026	2.69438	2.74245	2.6888
88699-91-6	fluvoxamino acid	0.345146	0.556874	Benzenoids	Benzene and substituted derivatives	1.34931	0.128	0.472894	1.32422	1.27447	1.39753
89-57-6	Mesalazine	0.549382	0.45857	Benzenoids	Benzene and substituted derivatives	0.81176	0.162	0.770753	1.54916	1.30134	1.90778
893081	alpha-Tocopherol succinate	7.52158	0.00609642	Lipids and lipid-like molecules	Prenol lipids	0.667852	0.501	0.0554818	1.86435	1.112	1.67276
89576-29-4	LysoPE(18:1(9Z)/0:0)	0.0347884	0.85204	Lipids and lipid-like molecules	Glycerophospholipids	1.04868	0.836	0.131743	2.02035	1.78243	2.23725
89932-52-5	Cotinine methonium ion	0.214889	0.642962	Organoheterocyclic compounds	Pyridines and derivatives	2.20234	0.156	0.30622	1.16703	1.09886	1.25727
9004-97-1	Polyoxyethylene (600) monoricinoleate	0.988476	0.320115	Lipids and lipid-like molecules	Fatty Acyls	0.976654	0.9	0.189979	1.17328	1.28354	1.0994
908055	N-Carboxyethyl-g-aminobutyric acid	0.586637	0.443722	Organic acids and derivatives	Carboxylic acids and derivatives	0.723284	0.21	1.11286	6.68736	3.31091	4.83171
90826-58-7	Angelicolide	3.73148	0.053396	Organoheterocyclic compounds	Isobenzofurans	0.450101	0.139	1.99282	1.85162	2.14766	0.82378
9083-38-9	Melanostatin	0.0676175	0.794838	Organic acids and derivatives	Carboxylic acids and derivatives	0.401293	0.171	1.46395	1.95561	1.35511	2.04831
91-59-8	2-Aminonaphthalene	1.03119	0.30988	Benzenoids	Naphthalenes	1.11996	0.856	1.86095	1.08924	1.1403	1.05361
91-62-3	6-Methylquinoline	0.074561	0.784808	Organoheterocyclic compounds	Quinolines and derivatives	1.21585	0.628	0.371276	0.90463	0.578381	1.04336
91-63-4	Quinaldine	5.09001	0.0240641	Organoheterocyclic compounds	Quinolines and derivatives	0.690476	0.296	1.12476	0.723333	0.656156	0.72587
91-87-2	[2-(Dimethoxymethyl)-1-heptenyl]benzene	0.432747	0.510644	Benzenoids	Benzene and substituted derivatives	0.873712	0.419	0.648357	0.576845	0.522183	0.634813
911-40-0	7-Ketodeoxycholic acid	0.139535	0.708744	Lipids and lipid-like molecules	Steroids and steroid derivatives	0.666817	0.493	0.0731763	1.57924	0.758808	1.51527
92327-75-8	Glutaminylphenylalanine	0.0448288	0.832319	Organic acids and derivatives	Carboxylic acids and derivatives	0.804214	0.642	0.978838	1.03677	1.18485	0.927703
923793	Fructosamine	1.09397	0.295594	Organic oxygen compounds	Organooxygen compounds	1.68251	0.365	0.275853	0.812996	0.894261	0.754458
92508-08-2	2-Methoxy-3,5-dimethylpyrimidine	2.40651	0.120832	Organoheterocyclic compounds	Diazines	1.60289	0.0933	1.02579	0.790134	0.730166	0.851698
93376-70-6	Asticolorin A	0.225758	0.634687	Organoheterocyclic compounds	Benzopyrans	0.490639	0.314	1.48756	2.07454	1.7395	2.35591
938-55-6	6-Dimethylaminopurine	0.588537	0.442985	Organoheterocyclic compounds	Imidazopyrimidines	1.37833	0.0809	0.69645	0.271211	0.329091	0.196714
93905-03-4	2-Methoxy-(3 or 5 or 6)-isopropylpyrazine	7.54237	0.00602646	Organooxygen compounds	Ethers	1.49154	0.0728	0.710121	1.21516	0.945776	1.28801
94-13-3	Propylparaben	2.07431	0.149798	Benzenoids	Benzene and substituted derivatives	0.507343	0.0364	1.24743	0.660878	0.636877	0.694707
94161-12-3	Citreoviridinol A1	0.0414033	0.838761	Organoheterocyclic compounds	Dioxepanes	0.797945	0.488	0.260844	0.605445	0.524946	0.685773
95-53-4	O-Toluidine	0.0495873	0.823783	Benzenoids	Benzene and substituted derivatives	0.800374	0.363	0.977404	1.20798	1.47404	0.906845
95-80-7	2,4-Toluenediamine	2.4107	0.120508	Benzenoids	Benzene and substituted derivatives	0.750869	0.116	1.33995	0.955213	0.880561	1.0379
950-99-2	3,4-Dihydro-2,2,5,7,8-pentamethyl-2H-1-benzopyran-6-ol	0.222879	0.636855	Organoheterocyclic compounds	Benzopyrans	1.11215	0.815	0.766816	0.837554	0.744743	0.927387
96684-80-9	Armillaridin	0.444075	0.505162	Lipids and lipid-like molecules	Prenol lipids	0.532747	0.323	1.16638	1.49825	1.85781	1.2183
970-73-0	(+)-Gallocatechin	-0.00131862	1	Phenylpropanoids and polyketides	Flavonoids	1.05387	0.888	0.350908	1.24296	1.21162	1.22122
970-74-1	(-)-Epigallocatechin	0.0724641	0.787782	Phenylpropanoids and polyketides	Flavonoids	3.58159	0.218	1.64345	1.13603	1.04694	1.24056
97073-05-7	2,3-Dihydro-5,6-dimethyl-1H-pyrrolizine-7-carboxaldehyde	0.255384	0.613309	Organoheterocyclic compounds	Pyrrolizines	1.14729	0.516	0.224972	3.50558	3.72516	2.33956
97073-10-4	1-(2,3-Dihydro-1H-pyrrolizin-5-yl)-1,4-pentanedione	11.883	0.000566495	Organoheterocyclic compounds	Pyrrolizines	0.935162	0.35	0.209872	7.54615	1.0259	5.4519
97073-14-8	1-(1-Pyrrolidinyl)-2-butanone	0.110096	0.740035	Organoheterocyclic compounds	Pyrrolidines	1.10021	0.861	0.543096	4.06675	2.58141	4.6072
97073-23-9	Conhydrinone	0.77105	0.379892	Organoheterocyclic compounds	Piperidines	0.195796	0.0485	2.7875	0.72524	0.636268	0.82371
98569-64-3	Pubesenolide	7.92782	0.00486804	Lipids and lipid-like molecules	Steroids and steroid derivatives	1.41141	0.463	0.458421	1.89384	1.70423	2.13861
98674-52-3	Dihydrojasmonic acid	0.0728208	0.787273	Lipids and lipid-like molecules	Lineolic acids and derivatives	0.42144	0.202	1.49082	0.881653	0.578425	0.955049
98767-45-4	Squamocin L	0.186526	0.665824	Lipids and lipid-like molecules	Fatty Acyls	1.07925	0.838	0.903572	0.751039	0.776621	0.740184
99-62-7	1,3-Diisopropylbenzene	1.16694	0.28003	Benzenoids	Benzene and substituted derivatives	0.961525	0.806	0.663312	0.925714	0.87248	0.994424
99-72-9	2-(4-Methylphenyl)propanal	0.0452626	0.831522	Lipids and lipid-like molecules	Prenol lipids	0.67189	0.187	0.589917	1.29078	1.09248	1.4186
997815	N-Benzoylaspartic acid	0.492685	0.482732	Organic acids and derivatives	Carboxylic acids and derivatives	1.02493	0.93	0.102498	0.625346	0.559772	0.697474
C00019	S-Adenosylmethionine	3.19406	0.0739062	Nucleosides, nucleotides, and analogues	5'-deoxyribonucleosides	0.548918	0.205	1.0423	1.18459	0.975012	1.36596
C00025	L-Glutamic acid	0.402459	0.525822	Organic acids and derivatives	Carboxylic acids and derivatives	0.68585	0.0883	1.17164	1.95877	1.02807	1.9423
C00026	Oxoglutaric acid	1.29029	0.255994	NA	NA	0.985497	0.937	0.644315	2.1614	2.03786	1.31715
C00047	2,6-diaminohexanoic acid	1.22506	0.268371	Organic acids and derivatives	Carboxylic acids and derivatives	0.63514	0.175	1.05277	0.775776	0.731633	0.776202
C00049	L-Aspartic acid	1.62903	0.201837	Organic acids and derivatives	Carboxylic acids and derivatives	0.917817	0.495	0.443209	2.59376	2.4839	2.30087
C00061	Flavin Mononucleotide	0.139859	0.708422	Nucleosides, nucleotides, and analogues	Flavin nucleotides	3.09593	0.178	0.0263598	2.43999	2.10575	1.37199
C00062	L-Arginine	1.63165	0.201476	Organic acids and derivatives	Carboxylic acids and derivatives	0.774813	0.5	0.506548	1.13435	0.876982	1.14187
C00064	L-Glutamine	1.58138	0.208561	Organic acids and derivatives	Carboxylic acids and derivatives	0.718578	0.397	1.0446	0.955081	0.923517	1.00136
C00072	Ascorbic acid	4.58383	0.0322751	Organoheterocyclic compounds	Dihydrofurans	1.39398	0.573	0.812637	1.80307	1.84651	1.79275
C00078	L-Tryptophan	1.49413	0.221577	Organoheterocyclic compounds	Indoles and derivatives	1.02102	0.806	0.168035	3.27606	1.17423	3.48807
C00079	L-Phenylalanine	0.141244	0.707048	Organic acids and derivatives	Carboxylic acids and derivatives	1.05141	0.804	0.104155	1.42476	0.93243	1.80153
C00082	L-Tyrosine	0.0125237	0.910895	Organic acids and derivatives	Carboxylic acids and derivatives	1.06025	0.744	0.162596	2.54384	0.903066	2.78455
C00088	Nitrite	0.282478	0.595082	Inorganic compounds	Homogeneous non-metal compounds	2.56036	0.159	0.647989	0.935245	0.876176	1.00947
C00089	Sucrose	0.100329	0.751435	Organic oxygen compounds	Organooxygen compounds	0.97287	0.981	1.01528	0.867968	0.796918	0.942895
C00090	Pyrocatechol	0.0241906	0.876401	Benzenoids	Phenols	0.706376	0.184	1.0382	1.744	1.78358	1.69026
C00097	L-Cysteine	0.563937	0.452678	Organic acids and derivatives	Carboxylic acids and derivatives	0.861692	0.607	0.890464	1.13415	1.1767	1.04689
C00099	beta-Alanine	0.265026	0.606688	Organic acids and derivatives	Carboxylic acids and derivatives	1.00467	0.978	0.0794211	1.52729	1.51229	1.53745
C00106	Uracil	1.57263	0.209826	Organoheterocyclic compounds	Diazines	0.835114	0.522	0.120141	1.07363	0.88726	1.21303
C00109	2-Ketobutyric acid	0.0370685	0.847326	Organic acids and derivatives	Keto acids and derivatives	0.865916	0.61	0.21838	1.1913	1.32957	0.873613
C00111	Dihydroxyacetone phosphate	1.02504	0.311326	Organic oxygen compounds	Organooxygen compounds	0.809152	0.482	1.23891	1.91173	2.07936	1.7818
C00114	Choline	0.0291855	0.864351	Organic nitrogen compounds	Organonitrogen compounds	1.09825	0.728	0.140196	0.967215	0.761438	1.17913
C00120	Biotin	-0.00122666	1	Organoheterocyclic compounds	Biotin and derivatives	0.87072	0.623	0.724255	1.7567	1.43214	2.25647
C00121	D-Ribose	1.0245	0.311453	Organic oxygen compounds	Organooxygen compounds	0.730594	0.148	0.694284	1.1478	1.17775	0.704622
C00122	Fumaric acid	0.0149072	0.902824	Organic acids and derivatives	Carboxylic acids and derivatives	0.914554	0.618	0.0106902	0.874098	0.796587	0.941398
C00123	L-Leucine	0.264622	0.606962	Organic acids and derivatives	Carboxylic acids and derivatives	2.80671	0.217	1.07571	2.49221	2.57547	2.28298
C00133	D-Alanine	0.751115	0.386123	Organic acids and derivatives	Carboxylic acids and derivatives	1.06088	0.709	0.104949	3.20425	3.18746	2.09681
C00135	L-Histidine	7.00508	0.00812788	Organic acids and derivatives	Carboxylic acids and derivatives	1.35057	0.296	0.211777	0.794507	0.626976	0.929224
C00140	N-Acetyl-D-glucosamine	0.753556	0.385353	Organic oxygen compounds	Organooxygen compounds	0.932473	0.679	0.302793	2.3202	1.92793	1.1371
C00147	Adenine	0.969894	0.324707	Organoheterocyclic compounds	Imidazopyrimidines	0.608143	0.108	1.27321	1.03593	0.37404	1.20487
C00148	L-Proline	0.324044	0.569187	Organic acids and derivatives	Carboxylic acids and derivatives	0.888369	0.519	0.785727	0.928462	0.837809	1.02792
C00149	L-Malic acid	0.383982	0.53548	Organic acids and derivatives	Hydroxy acids and derivatives	0.835085	0.411	0.716622	0.736805	0.749355	0.736237
C00153	Niacinamide	0.11526	0.734233	Organoheterocyclic compounds	Pyridines and derivatives	0.841326	0.811	0.573848	0.608656	0.592847	0.633865
C00157	PC(18:2(9Z,12Z)/18:0)	0.096216	0.756419	Lipids and lipid-like molecules	Glycerophospholipids	1.74543	0.108	1.38409	0.838591	0.79717	0.892995
C00159	D-Mannose	0.167343	0.682484	Organic oxygen compounds	Organooxygen compounds	0.85212	0.704	0.344686	0.937166	0.977151	0.916677
C00165	DG(18:2(9Z,12Z)/18:2(9Z,12Z)/0:0)	0.498637	0.4801	Lipids and lipid-like molecules	Glycerolipids	2.495	0.289	0.371555	0.96234	0.80902	1.14505
C00168	Hydroxypyruvic acid	2.33015	0.12689	Organic acids and derivatives	Hydroxy acids and derivatives	1.29904	0.551	0.0339842	0.796132	0.776547	0.828307
C00170	5'-Methylthioadenosine	1.19192	0.274943	Nucleosides, nucleotides, and analogues	5'-deoxyribonucleosides	1.12194	0.573	0.438866	2.46499	1.87045	3.86057
C00183	L-Valine	-0.00453211	1	Organic acids and derivatives	Carboxylic acids and derivatives	1.1483	0.625	0.0820425	0.88612	0.904154	0.87923
C00186	L-Lactic acid	0.20072	0.654141	Organic acids and derivatives	Hydroxy acids and derivatives	0.631413	0.0231	1.16355	0.659441	0.526553	0.793907
C00188	L-Threonine	0.901855	0.342285	Organic acids and derivatives	Carboxylic acids and derivatives	0.928384	0.711	0.793007	0.898418	0.699247	1.00915
C00191	D-Glucuronic acid	0.137105	0.711176	Organic oxygen compounds	Organooxygen compounds	0.911219	0.648	0.1021	1.60542	1.4316	1.79186
C00193	Benzaldehyde	0.183432	0.66844	Benzenoids	Benzene and substituted derivatives	0.975059	0.886	0.556643	0.75919	0.725449	0.801688
C00208	D-Maltose	2.62312	0.105317	Organic oxygen compounds	Organooxygen compounds	0.810955	0.519	1.0911	0.946397	0.978264	0.923235
C00212	Adenosine	0.702023	0.402105	Nucleosides, nucleotides, and analogues	Purine nucleosides	0.733972	0.231	2.13031	1.25275	1.23488	1.25481
C00214	Thymidine	0.182951	0.668849	Nucleosides, nucleotides, and analogues	Pyrimidine nucleosides	0.72526	0.215	0.745384	1.69976	1.49955	1.02104
C00219	Arachidonic acid	1.00659	0.315721	Lipids and lipid-like molecules	Fatty Acyls	1.06003	0.808	0.375919	1.34467	1.3914	1.32235
C00232	Succinic acid semialdehyde	0.00504259	0.943389	Lipids and lipid-like molecules	Fatty Acyls	0.837274	0.287	0.74379	0.731849	0.780359	0.655177
C00233	Ketoleucine	0.192404	0.660924	Organic acids and derivatives	Keto acids and derivatives	0.845973	0.726	0.334072	1.00031	0.973971	0.97296
C00242	Guanine	0.985558	0.32083	Organoheterocyclic compounds	Imidazopyrimidines	0.776852	0.141	1.06447	0.905293	0.790059	0.97199
C00245	Taurine	0.585664	0.444101	Organic acids and derivatives	Organic sulfonic acids and derivatives	0.813842	0.594	0.848337	0.785426	0.689662	0.870413
C00250	Pyridoxal	0.18097	0.670541	Organoheterocyclic compounds	Pyridines and derivatives	0.69508	0.0936	0.747366	1.8726	1.35373	2.46922
C00253	Nicotinic acid	1.07089	0.300745	Organoheterocyclic compounds	Pyridines and derivatives	0.818923	0.147	0.843816	1.4755	0.788241	1.67828
C00255	Riboflavin	0.469317	0.493302	Organoheterocyclic compounds	Pteridines and derivatives	0.731024	0.126	0.882591	0.828474	0.842843	0.828997
C00262	Hypoxanthine	0.0787414	0.77901	Organoheterocyclic compounds	Imidazopyrimidines	0.759639	0.151	0.490971	0.607487	0.633628	0.573892
C00280	Androstenedione	-0.00358147	1	Lipids and lipid-like molecules	Steroids and steroid derivatives	0.925164	0.831	0.246023	1.0498	1.1982	0.653769
C00292	Aniline	2.70147	0.100256	Benzenoids	Benzene and substituted derivatives	1.26278	0.713	0.727255	5.5463	0.683328	4.56038
C00294	Inosine	0.401315	0.526411	Nucleosides, nucleotides, and analogues	Purine nucleosides	0.776186	0.242	0.147702	0.879034	0.935334	0.810076
C00295	Orotic acid	1.66896	0.196397	Organoheterocyclic compounds	Diazines	0.836699	0.565	0.0163488	1.08848	0.768573	1.25656
C00299	Uridine	0.17417	0.676432	Nucleosides, nucleotides, and analogues	Pyrimidine nucleosides	0.748455	0.162	0.929969	0.735167	0.73901	0.74357
C00300	Creatine	0.345834	0.556481	Organic acids and derivatives	Carboxylic acids and derivatives	0.972307	0.955	0.211262	0.749479	0.797603	0.717269
C00310	D-Xylulose	0.520482	0.470636	Organooxygen compounds	Carbohydrates and carbohydrate conjugates	2.5457	0.215	0.517936	0.831667	0.790224	0.874757
C00318	L-Carnitine	1.68723	0.193966	Organic nitrogen compounds	Organonitrogen compounds	2.26795	0.0655	1.53285	0.847051	0.863001	0.779822
C00319	Sphingosine	0.564445	0.452475	Organic nitrogen compounds	Organonitrogen compounds	2.01784	0.0782	0.692299	0.894005	0.745005	1.05014
C00327	Citrulline	0.45503	0.499956	Organic acids and derivatives	Carboxylic acids and derivatives	0.904255	0.604	0.553155	0.996244	0.638274	1.08725
C00330	Deoxyguanosine	0.831887	0.361727	Nucleosides, nucleotides, and analogues	Purine nucleosides	0.665625	0.198	1.11655	0.884249	0.796637	0.985605
C00334	gamma-Aminobutyric acid	0.103043	0.748208	Organic acids and derivatives	Carboxylic acids and derivatives	1.30872	0.461	0.647344	1.37614	0.720692	1.48489
C00337	L-Dihydroorotic acid	0.0824821	0.773962	Organic acids and derivatives	Carboxylic acids and derivatives	0.930765	0.831	0.897558	0.888172	0.635308	0.946487
C00350	PE(18:2(9Z,12Z)/15:0)	0.0673394	0.795251	Lipids and lipid-like molecules	Glycerophospholipids	0.834885	0.75	0.147216	1.23719	0.968126	1.40184
C00355	DL-Dopa	0.995723	0.318348	Organic acids and derivatives	Carboxylic acids and derivatives	0.939675	0.825	1.10914	1.21447	1.498	0.878672
C00378	Thiamine	0.86586	0.352104	Organoheterocyclic compounds	Diazines	0.583845	0.0062	1.84573	1.17015	0.906344	1.22712
C00379	D-Xylitol	2.66003	0.102899	Organic oxygen compounds	Organooxygen compounds	2.66594	0.364	0.156245	0.715659	0.645217	0.783438
C00380	Cytosine	3.93597	0.0472638	Organoheterocyclic compounds	Diazines	0.583325	0.337	0.284454	0.8156	0.547217	0.970386
C00383	Malonic acid	0.856414	0.354744	Organic acids and derivatives	Carboxylic acids and derivatives	1.02674	0.911	0.0276421	1.20287	0.664316	1.53593
C00385	Xanthine	1.1205	0.289811	Organoheterocyclic compounds	Imidazopyrimidines	0.788943	0.134	0.941167	1.06468	1.04154	1.05185
C00386	Carnosine	0.0310975	0.860023	Organic acids and derivatives	Peptidomimetics	0.620615	0.265	1.04559	1.5984	1.58394	1.58582
C00387	Guanosine	0.151656	0.696958	Nucleosides, nucleotides, and analogues	Purine nucleosides	0.968386	0.937	0.295969	1.26364	1.12496	0.797058
C00388	Histamine	0.364818	0.545843	Organic nitrogen compounds	Organonitrogen compounds	1.43617	0.423	1.4731	1.19824	1.18323	1.21995
C00389	Quercetin	0.333083	0.563849	Phenylpropanoids and polyketides	Flavonoids	3.46307	0.128	0.722471	0.913637	0.922764	0.84513
C00396	Pyrimidine	-0.00287207	1	Organoheterocyclic compounds	Diazines	1.91663	0.0581	1.34827	1.64942	1.96294	0.93878
C00398	Tryptamine	1.10654	0.292836	Organoheterocyclic compounds	Indoles and derivatives	1.10099	0.883	1.96375	1.0493	1.0839	1.02519
C00399	Ubiquinone-2	1.53851	0.21484	Lipids and lipid-like molecules	Prenol lipids	1.12189	0.549	0.106749	0.673308	0.572736	0.687504
C00401	Chondroitin	0.156885	0.692041	Organic oxygen compounds	Organooxygen compounds	0.224871	0.257	0.0654292	1.62477	1.94347	1.11137
C00407	L-Isoleucine	0.0304407	0.861494	Organic acids and derivatives	Carboxylic acids and derivatives	0.786582	0.32	0.736773	0.704279	0.622919	0.76238
C00408	L-Pipecolic acid	0.00318204	0.955016	Organic acids and derivatives	Carboxylic acids and derivatives	0.990712	0.96	0.269431	1.39039	1.31369	1.48257
C00410	Progesterone	6.36581	0.011634	Lipids and lipid-like molecules	Steroids and steroid derivatives	10.1737	0.224	1.5027	0.810024	0.644218	0.87765
C00416	LysoPA(18:2(9Z,12Z)/0:0)	0.154811	0.69398	Lipids and lipid-like molecules	Glycerophospholipids	0.737636	0.146	0.747397	1.23697	1.0738	1.44839
C00429	Dihydrouracil	0.183293	0.668558	Organoheterocyclic compounds	Diazines	1.90081	0.106	0.953235	0.859218	0.929854	0.680087
C00431	5-Aminopentanoic acid	0.131257	0.717132	Organic acids and derivatives	Carboxylic acids and derivatives	1.09613	0.61	0.020738	1.22977	0.816521	1.26248
C00436	N-Carbamoylputrescine	0.520694	0.470546	Organic acids and derivatives	Carboximidic acids and derivatives	0.903147	0.598	0.261387	0.774188	0.561993	0.960242
C00437	N-Acetylornithine	0.0508697	0.821557	Organic acids and derivatives	Carboxylic acids and derivatives	0.901132	0.699	0.245162	0.881024	0.838168	0.92818
C00439	Formiminoglutamic acid	2.52706	0.111909	Organic acids and derivatives	Carboxylic acids and derivatives	0.614398	0.121	1.12692	1.02573	0.956232	1.11367
C00449	Saccharopine	0.551707	0.457621	Organic acids and derivatives	Carboxylic acids and derivatives	0.604053	0.36	1.45514	3.73165	1.03168	3.22177
C00463	Indole	0.024718	0.875072	Organoheterocyclic compounds	Indoles and derivatives	1.0819	0.664	0.433348	0.779687	0.71026	0.853655
C00473	Vitamin A	0.461557	0.496897	Lipids and lipid-like molecules	Prenol lipids	0.921278	0.775	0.420966	0.891589	0.907207	0.867444
C00475	Cytidine	0.385982	0.534419	Nucleosides, nucleotides, and analogues	Pyrimidine nucleosides	0.96329	0.962	0.427234	0.726713	0.745693	0.716194
C00482	Sinapic acid	1.35978	0.243576	Phenylpropanoids and polyketides	Cinnamic acids and derivatives	1.24717	0.647	0.0601277	1.00037	0.847882	1.13742
C00483	Tyramine	0.0432352	0.835283	Benzenoids	Benzene and substituted derivatives	0.714812	0.221	1.30333	2.81477	4.44674	2.04654
C00489	Glutaric acid	0.700935	0.40247	Organic acids and derivatives	Carboxylic acids and derivatives	0.818915	0.453	0.717614	2.04516	1.66551	2.15619
C00490	Itaconic acid	0.251194	0.616236	Lipids and lipid-like molecules	Fatty Acyls	0.974626	0.881	0.204023	1.88382	1.87231	0.879721
C00492	Raffinose	0.038768	0.843909	Organic oxygen compounds	Organooxygen compounds	0.591601	0.249	2.4029	1.21763	1.19382	1.09299
C00500	Biliverdin	0.112479	0.737339	Organoheterocyclic compounds	Tetrapyrroles and derivatives	1.72778	0.0319	0.596941	2.5548	1.90715	2.69193
C00506	Cysteic acid	0.170591	0.679587	Organic acids and derivatives	Carboxylic acids and derivatives	1.30983	0.434	0.30461	2.00209	1.68199	1.89458
C00515	D-Ornithine	0.0824777	0.773967	Organic acids and derivatives	Carboxylic acids and derivatives	1.1435	0.736	0.441532	1.88004	1.70749	2.11299
C00526	Deoxyuridine	0.119799	0.729253	Nucleosides, nucleotides, and analogues	Pyrimidine nucleosides	0.686601	0.179	0.990726	1.35878	1.66234	1.16194
C00534	Pyridoxamine	2.16781	0.140927	Organoheterocyclic compounds	Pyridines and derivatives	0.818193	0.335	0.492782	4.80056	0.809422	3.74212
C00535	Testosterone	0.957023	0.327938	Lipids and lipid-like molecules	Steroids and steroid derivatives	1.10544	0.694	0.135262	2.44427	2.31001	2.00974
C00559	Deoxyadenosine	0.306613	0.579766	Nucleosides, nucleotides, and analogues	Purine nucleosides	0.568281	0.0806	1.0863	1.14971	1.03604	1.13688
C00571	Cyclohexylamine	0.944722	0.331067	Organic nitrogen compounds	Organonitrogen compounds	3.47912	0.41	0.473268	1.00484	0.944453	0.881575
C00584	Prostaglandin E2	1.1097	0.292148	Lipids and lipid-like molecules	Fatty Acyls	1.07158	0.882	0.83478	1.03007	0.933147	1.14238
C00588	Phosphorylcholine	1.06609	0.301831	Organic nitrogen compounds	Organonitrogen compounds	0.47675	0.0056	1.99997	1.79335	1.65254	1.9145
C00599	Cholestenone	0.344113	0.557465	Lipids and lipid-like molecules	Steroids and steroid derivatives	1.12667	0.65	0.201112	1.92138	1.27657	2.0421
C00601	Phenylacetaldehyde	0.917902	0.338026	Benzenoids	Benzene and substituted derivatives	1.75994	0.178	0.945569	0.592102	0.529651	0.656374
C00624	N-Acetylglutamic acid	0.0799096	0.77742	Organic acids and derivatives	Carboxylic acids and derivatives	0.8941	0.47	0.1086	0.831776	0.755797	0.919304
C00628	Gentisic acid	2.94919	0.0859209	Benzenoids	Benzene and substituted derivatives	1.03261	0.927	0.364753	1.05099	1.09494	0.793347
C00632	3-Hydroxyanthranilic acid	0.715931	0.397482	Benzenoids	Benzene and substituted derivatives	0.426247	0.00373	3.09525	0.635655	0.731905	0.555714
C00633	4-Hydroxybenzaldehyde	0.126719	0.721859	Organic oxygen compounds	Organooxygen compounds	0.956807	0.859	0.356608	2.1326	2.3978	1.95201
C00637	Indoleacetaldehyde	-0.00292695	1	Organoheterocyclic compounds	Indoles and derivatives	0.88533	0.705	0.247662	1.20542	0.801732	1.29683
C00645	N-Acetylmannosamine	0.0466534	0.828992	Organic oxygen compounds	Organooxygen compounds	1.06332	0.861	0.506429	1.13966	0.998399	1.21358
C00664	5-Formiminotetrahydrofolic acid	0.059144	0.807854	Organoheterocyclic compounds	Pteridines and derivatives	1.26027	0.643	1.00645	0.755182	0.789158	0.735065
C00666	Diaminopimelic acid	3.14557	0.0761335	Organic acids and derivatives	Carboxylic acids and derivatives	0.636584	0.176	0.117854	0.912393	0.809863	0.901761
C00670	Glycerophosphocholine	0.0975143	0.754833	Lipids and lipid-like molecules	Glycerophospholipids	0.425695	0.102	0.937484	2.46997	1.89412	3.69925
C00695	Cholic acid	0.169471	0.680582	Lipids and lipid-like molecules	Steroids and steroid derivatives	1.53891	0.382	1.21087	2.20121	2.33726	1.67853
C00712	Oleic acid	0.00914429	0.923818	Lipids and lipid-like molecules	Fatty Acyls	0.832491	0.62	0.526024	0.847122	0.813501	0.790703
C00763	D-Proline	0.543484	0.460993	Organic acids and derivatives	Carboxylic acids and derivatives	0.978242	0.885	0.451007	1.82409	0.907296	2.10146
C00780	Serotonin	0.447813	0.503375	Organoheterocyclic compounds	Indoles and derivatives	0.517066	0.448	0.243264	0.733615	0.483897	0.869316
C00785	Urocanic acid	0.0541811	0.815941	Organoheterocyclic compounds	Azoles	0.709231	0.0762	1.22467	0.644831	0.63607	0.653074
C00788	Epinephrine	0.11475	0.7348	Benzenoids	Phenols	1.10265	0.696	0.447701	1.06056	1.25247	0.839987
C00791	Creatinine	0.0341806	0.853323	Organic acids and derivatives	Carboxylic acids and derivatives	0.831543	0.663	0.204051	4.99264	0.826622	4.23065
C00803	Valeric acid	0.0638905	0.800449	Lipids and lipid-like molecules	Fatty Acyls	0.895012	0.548	0.411244	1.4573	1.82176	0.999072
C00811	4-Hydroxycinnamic acid	0.0805186	0.776596	Phenylpropanoids and polyketides	Cinnamic acids and derivatives	0.646535	0.643	0.888177	0.918736	0.936182	0.650812
C00814	Biochanin A	4.86628	0.0273865	Phenylpropanoids and polyketides	Isoflavonoids	5.33369	0.237	1.24599	0.949711	1.07138	0.838888
C00815	Citramalic acid	0.158367	0.690665	Lipids and lipid-like molecules	Fatty Acyls	0.540212	0.217	0.621008	1.09772	0.687244	1.15242
C00819	D-Glutamine	0.938981	0.33254	Organic acids and derivatives	Carboxylic acids and derivatives	1.0997	0.702	0.298583	1.88784	1.79821	2.01687
C00836	Sphinganine	1.26791	0.260159	Organic nitrogen compounds	Organonitrogen compounds	2.76657	0.0912	1.83765	1.48257	1.40568	0.860476
C00847	4-Pyridoxic acid	0.658401	0.417125	Organoheterocyclic compounds	Pyridines and derivatives	0.902	0.826	0.479608	1.86673	2.02121	1.66418
C00860	L-Histidinol	4.30695	0.0379569	Organic nitrogen compounds	Organonitrogen compounds	0.564224	0.00628	2.28661	1.58856	0.989445	1.74209
C00864	Pantothenic acid	2.17129	0.140608	Organooxygen compounds	Alcohols and polyols	0.733812	0.105	1.14266	1.56434	1.50471	1.19575
C00881	Deoxycytidine	0.676643	0.410745	Nucleosides, nucleotides, and analogues	Pyrimidine nucleosides	0.963923	0.947	0.121168	0.874575	0.671312	1.01446
C00913	3-Methyladenine	0.0627211	0.802246	Organoheterocyclic compounds	Imidazopyrimidines	0.692534	0.114	1.22414	3.78123	3.31909	1.59866
C00931	Porphobilinogen	1.27717	0.258427	Organic nitrogen compounds	Organonitrogen compounds	0.279277	0.288	1.28383	2.13024	1.15828	2.10608
C00933	Sinapine	9.20433	0.00241443	Phenylpropanoids and polyketides	Cinnamic acids and derivatives	10.291	0.197	0.0805824	1.49597	1.51909	0.915593
C00954	Indoleacetic acid	0.114018	0.735615	Organoheterocyclic compounds	Indoles and derivatives	0.71497	0.351	0.304747	3.26946	2.65487	4.45455
C00956	Aminoadipic acid	0.246136	0.619809	Organic acids and derivatives	Carboxylic acids and derivatives	0.944608	0.678	0.181847	2.01779	1.40508	1.70989
C00959	Prostaglandin B1	0.125191	0.723471	Lipids and lipid-like molecules	Fatty Acyls	0.240837	0.32	1.92746	1.22939	1.03631	1.47061
C00962	Beta-D-Galactose	0.719322	0.396366	Organic oxygen compounds	Organooxygen compounds	0.705751	0.0705	0.530802	0.847431	0.69398	1.02416
C00978	N-Acetylserotonin	0.638053	0.424417	Organoheterocyclic compounds	Indoles and derivatives	2.73128	0.222	1.02581	0.811823	0.855657	0.785664
C00979	O-Acetylserine	0.122961	0.725845	Organic acids and derivatives	Carboxylic acids and derivatives	0.915852	0.628	0.682316	1.00897	1.24091	0.809112
C00990	5-Aminopentanamide	0.134051	0.714268	Organic acids and derivatives	Carboxylic acids and derivatives	0.843782	0.584	0.452232	1.55743	1.52288	1.58364
C00993	D-Alanyl-D-alanine	2.47459	0.1157	Organic acids and derivatives	Carboxylic acids and derivatives	0.292945	0.0388	1.329	2.51314	2.47989	1.91106
C01004	Trigonelline	0.109677	0.740512	Alkaloids and derivatives	NA	0.744558	0.509	0.252722	2.88709	2.09336	3.29142
C01005	Phosphoserine	0.0767525	0.781748	Organic acids and derivatives	Carboxylic acids and derivatives	1.01122	0.942	0.427052	1.20935	1.05574	1.39649
C01019	L-Fucose	8.42801	0.00369484	Organic oxygen compounds	Organooxygen compounds	3.2118	0.287	1.78459	2.35202	2.0211	2.3661
C01040	L-Gulonolactone	2.7304	0.0984547	Organoheterocyclic compounds	Lactones	0.665118	0.113	0.329354	1.06468	0.846047	1.1615
C01042	N-Acetyl-L-aspartic acid	2.41007	0.120557	Organic acids and derivatives	Carboxylic acids and derivatives	0.708255	0.148	1.00352	0.95598	0.936949	0.893471
C01089	3-Hydroxybutyric acid	0.105717	0.745074	Organic acids and derivatives	Hydroxy acids and derivatives	0.838652	0.681	0.150668	2.82216	1.96492	2.62434
C01104	Trimethylamine N-oxide	-0.00185608	1	Organic nitrogen compounds	Organonitrogen compounds	0.62352	0.113	1.46555	0.75435	0.918098	0.405193
C01108	1,2,3-Trihydroxybenzene	0.313855	0.575324	Benzenoids	Benzene and substituted derivatives	1.03678	0.947	1.14113	3.16363	0.450354	3.1778
C01136	S-Acetyldihydrolipoamide	0.15183	0.696793	Lipids and lipid-like molecules	Fatty Acyls	1.44917	0.227	1.16842	1.41562	1.34253	1.51605
C01152	3-Methylhistidine	0.172252	0.678118	Organic acids and derivatives	Carboxylic acids and derivatives	0.25967	0.00232	2.13306	0.662094	0.574622	0.718164
C01161	3,4-Dihydroxybenzeneacetic acid	2.98904	0.0838298	Benzenoids	Phenols	0.277785	0.0089	1.32528	1.60148	1.21936	1.92525
C01181	4-Trimethylammoniobutanoic acid	3.63107	0.0567104	Lipids and lipid-like molecules	Fatty Acyls	1.95038	0.201	0.654753	1.69757	1.86436	1.08907
C01183	Dimethylaniline-N-oxide	2.54453	0.110677	Benzenoids	Benzene and substituted derivatives	0.808853	0.348	0.235025	1.85295	1.68584	2.07313
C01197	3,4-Dihydroxy-trans-cinnamate	0.11417	0.735445	Phenylpropanoids and polyketides	Cinnamic acids and derivatives	0.685406	0.616	1.24919	2.1468	2.67536	1.37695
C01216	2-Keto-3-deoxy-D-gluconic acid	0.218953	0.639839	Organic acids and derivatives	Keto acids and derivatives	1.24202	0.415	0.206166	1.25468	1.27546	1.2553
C01227	Dehydroepiandrosterone	0.162994	0.686415	Lipids and lipid-like molecules	Steroids and steroid derivatives	0.905434	0.593	0.432807	2.44323	2.89999	2.16951
C01235	Galactinol	0.0745268	0.784856	Organic oxygen compounds	Organooxygen compounds	1.06607	0.937	0.0166912	3.05555	3.19905	2.88635
C01262	Anserine	1.66262	0.19725	Organic acids and derivatives	Peptidomimetics	0.250593	0.0158	2.2912	2.46129	2.64256	1.93214
C01424	Gallic acid	0.0524835	0.818797	Benzenoids	Benzene and substituted derivatives	0.828588	0.589	0.532285	4.70225	2.66953	4.47364
C01455	Toluene	0.983419	0.321356	Benzenoids	Benzene and substituted derivatives	0.899366	0.261	0.535972	1.95081	1.97644	1.93763
C01468	p-Cresol	0.371644	0.54211	Benzenoids	Phenols	0.812051	0.523	0.354405	2.85714	2.48616	3.31639
C01475	Allysine	0.425143	0.514382	Organic acids and derivatives	Carboxylic acids and derivatives	0.503387	0.236	1.02787	1.87197	1.82111	1.95658
C01479	Phenyllactic acid	2.77438	0.0957839	Phenylpropanoids and polyketides	Phenylpropanoic acids	0.580858	0.143	0.372249	1.50433	1.65987	1.38358
C01494	trans-Ferulic acid	0.0657241	0.797667	Phenylpropanoids and polyketides	Cinnamic acids and derivatives	0.699311	0.529	0.844642	0.777711	0.660167	0.857783
C01502	Guaiacol	1.26359	0.260973	Benzenoids	Phenols	0.92669	0.578	0.298282	1.41316	1.27836	1.53065
C01516	Morphine	0.328754	0.566393	Alkaloids and derivatives	Morphinans	0.583631	0.581	1.29454	1.51832	1.55396	1.33742
C01542	o-Cresol	0.40544	0.524293	Benzenoids	Phenols	1.104	0.824	1.34169	1.00716	1.03218	0.997865
C01551	Allantoin	0.112536	0.737275	Organoheterocyclic compounds	Azoles	0.425635	0.414	0.0165595	3.60778	1.57821	3.41545
C01561	Calcidiol	0.941638	0.331857	Lipids and lipid-like molecules	Steroids and steroid derivatives	0.940674	0.871	0.883154	0.818732	0.709465	0.928192
C01571	Capric acid	0.0481535	0.826308	Lipids and lipid-like molecules	Fatty Acyls	1.10867	0.781	0.64772	0.887137	0.760608	1.02609
C01598	Melatonin	0.391402	0.531564	Organoheterocyclic compounds	Indoles and derivatives	0.403697	0.039	1.59837	1.13807	0.689718	1.25315
C01601	Pelargonic acid	0.0666014	0.796351	Lipids and lipid-like molecules	Fatty Acyls	0.8249	0.403	0.53933	1.08934	0.715113	1.18295
C01620	Threonic acid	0.109612	0.740586	Organic oxygen compounds	Organooxygen compounds	1.03871	0.953	0.123215	0.558028	0.504142	0.61381
C01657	N-Acetyl-L-tyrosine	0.0471473	0.828104	Organic acids and derivatives	Carboxylic acids and derivatives	0.957478	0.826	0.579247	2.01815	1.06687	2.12089
C01673	Calcitriol	0.572664	0.449202	Lipids and lipid-like molecules	Steroids and steroid derivatives	0.675858	0.425	0.995869	2.14399	1.63821	2.22682
C01709	Hesperetin	0.0668133	0.796034	Phenylpropanoids and polyketides	Flavonoids	1.09281	0.93	0.203183	4.54747	2.33711	4.24884
C01717	Kynurenic acid	1.64316	0.199892	Organoheterocyclic compounds	Quinolines and derivatives	0.775775	0.301	1.0056	1.47072	1.46432	1.01333
C01733	Racemethionine	0.108064	0.742359	Organic acids and derivatives	Carboxylic acids and derivatives	0.970653	0.87	0.400676	0.406086	0.44273	0.354111
C01746	Piperidine	1.21456	0.27043	Organoheterocyclic compounds	Piperidines	0.808918	0.439	0.824014	2.12693	0.462601	2.04686
C01762	Xanthosine	0.174074	0.676516	Nucleosides, nucleotides, and analogues	Purine nucleosides	0.781934	0.226	0.29824	0.68874	0.713109	0.641822
C01799	Norvaline	6.33753	0.0118209	Organic acids and derivatives	Carboxylic acids and derivatives	0.948458	0.471	0.220642	1.52473	1.07442	1.71077
C01850	Rosmarinic acid	0.315664	0.574225	Phenylpropanoids and polyketides	Cinnamic acids and derivatives	1.77865	0.441	0.654823	1.49916	1.53388	1.49232
C01879	Pyroglutamic acid	0.530756	0.466289	Organic acids and derivatives	Carboxylic acids and derivatives	0.976374	0.857	0.19162	0.933184	0.831216	1.05024
C01905	D-Asparagine	0.218334	0.640312	Organic acids and derivatives	Carboxylic acids and derivatives	0.63224	0.355	1.09383	0.356304	0.410547	0.307502
C01909	Dethiobiotin	0.370848	0.542542	Lipids and lipid-like molecules	Fatty Acyls	1.0033	0.986	0.21671	1.60897	1.56081	1.44025
C01921	Glycocholic acid	0.273177	0.601209	Lipids and lipid-like molecules	Steroids and steroid derivatives	3.94343	0.221	1.65336	5.10578	1.97809	4.63632
C01933	L-Norleucine	0.307952	0.57894	Organic acids and derivatives	Carboxylic acids and derivatives	1.03729	0.857	0.1307	2.10457	2.14603	1.46294
C02018	Pyrazine	0.423515	0.515188	Organoheterocyclic compounds	Diazines	1.22124	0.397	0.490153	0.327284	0.316776	0.341478
C02043	Indolelactic acid	0.541081	0.461985	Organoheterocyclic compounds	Indoles and derivatives	0.97699	0.956	0.333987	0.540763	0.298454	0.673072
C02045	L-Erythrulose	0.0999343	0.751908	Organic oxygen compounds	Organooxygen compounds	0.905247	0.558	0.297893	1.79952	0.852553	1.9289
C02052	Maltotetraose	0.688232	0.406766	Organic oxygen compounds	Organooxygen compounds	1.27304	0.578	0.573879	2.31865	0.458403	2.40435
C02067	Pseudouridine	0.132177	0.716186	Nucleosides, nucleotides, and analogues	Nucleoside and nucleotide analogues	0.649919	0.0898	0.529013	3.28951	2.96294	3.5291
C02147	Dihydrolipoate	6.35616	0.0116974	Lipids and lipid-like molecules	Fatty Acyls	0.888163	0.299	0.61925	0.63934	0.659457	0.404053
C02155	Glycylleucine	0.250791	0.616519	Organic acids and derivatives	Carboxylic acids and derivatives	1.06101	0.8	0.0512024	1.34265	0.603703	1.52124
C02191	Protoporphyrin IX	0.0317651	0.858544	Organoheterocyclic compounds	Tetrapyrroles and derivatives	0.814349	0.65	0.520098	0.655994	0.651886	0.656006
C02216	1-Methyladenine	0.0393151	0.842826	Organoheterocyclic compounds	Imidazopyrimidines	0.629269	0.0399	1.18261	0.566225	0.452597	0.678576
C02218	2-Aminoacrylic acid	0.161334	0.687931	Organic acids and derivatives	Carboxylic acids and derivatives	1.02508	0.922	0.752821	1.42342	1.55871	0.87252
C02230	3-Methylguanine	2.02885	0.154337	Organoheterocyclic compounds	Imidazopyrimidines	1.1818	0.391	0.8432	4.06505	1.59161	3.47007
C02237	Pyrrolidonecarboxylic acid	0.251214	0.616222	Organic acids and derivatives	Carboxylic acids and derivatives	0.886825	0.482	0.659066	1.26432	0.926802	1.28139
C02242	7-Methylguanine	0.00396335	0.949802	Organoheterocyclic compounds	Imidazopyrimidines	1.16216	0.451	0.748122	1.32053	1.03687	1.35965
C02283	Glycyrrhetinic acid	0.20534	0.650444	NA	NA	1.5672	0.401	1.3972	1.51172	1.13319	1.73619
C02294	Methylguanidine	0.139969	0.708312	Organic nitrogen compounds	Organonitrogen compounds	0.811123	0.273	1.13417	4.73872	0.828866	3.71977
C02325	Sinapyl alcohol	0.202147	0.652994	Benzenoids	Phenols	1.80998	0.303	0.250981	1.12962	0.718065	1.23411
C02372	4-Aminophenol	0.335489	0.562445	Benzenoids	Benzene and substituted derivatives	1.26198	0.841	1.46938	1.81134	1.66617	0.465861
C02486	Beta-Leucine	0.153845	0.694887	Organic acids and derivatives	Carboxylic acids and derivatives	0.631454	0.0857	0.971392	2.48246	2.42903	2.0487
C02494	1-Methyladenosine	0.0276967	0.867824	Nucleosides, nucleotides, and analogues	Purine nucleosides	0.692857	0.076	1.21622	6.72505	1.27616	5.15683
C02502	2-Hydroxypyridine	0.114772	0.734775	Organoheterocyclic compounds	Pyridines and derivatives	0.964187	0.835	0.425633	2.37171	1.73352	2.19306
C02504	2-Isopropylmalic acid	0.365696	0.54536	Lipids and lipid-like molecules	Fatty Acyls	0.964422	0.942	1.20414	0.69875	0.675346	0.726135
C02505	2-Phenylacetamide	2.15526	0.142082	Benzenoids	Benzene and substituted derivatives	1.53251	0.0632	0.554297	1.5011	1.39593	0.893223
C02519	p-Anisic acid	1.90213	0.16784	Benzenoids	Benzene and substituted derivatives	0.530594	0.269	1.20311	0.937065	0.971911	0.921203
C02528	Chenodeoxycholic acid	0.279927	0.596749	Lipids and lipid-like molecules	Steroids and steroid derivatives	1.5765	0.0246	1.18265	0.817053	0.867376	0.729755
C02565	N-Methylhydantoin	0.00241325	0.96082	Organoheterocyclic compounds	Azolines	0.604581	0.0621	1.10979	0.778047	0.739849	0.824229
C02572	3-O-Feruloylquinic acid	0.238419	0.62535	Organic oxygen compounds	Organooxygen compounds	1.61004	0.473	0.408133	3.52219	1.66124	2.6776
C02592	Lithocholyltaurine	0.0746751	0.784648	Lipids and lipid-like molecules	Steroids and steroid derivatives	1.57307	0.406	0.370876	6.16565	4.73718	2.95437
C02632	Isobutyric acid	1.4612	0.226739	Organic acids and derivatives	Carboxylic acids and derivatives	0.655634	0.0591	0.920388	4.19468	4.22034	2.27056
C02656	Pimelic acid	5.70147	0.0169507	Lipids and lipid-like molecules	Fatty Acyls	0.655304	0.107	0.694585	3.6106	3.51885	1.98887
C02670	D-Glucurono-6,3-lactone	0.698254	0.403371	Organoheterocyclic compounds	Furofurans	1.24221	0.269	0.193337	1.74548	1.89106	1.36228
C02678	Dodecanedioic acid	0.0396819	0.842104	Lipids and lipid-like molecules	Fatty Acyls	0.828654	0.351	0.635285	1.4503	1.27755	1.48223
C02710	N-Acetylleucine	0.197121	0.657055	Organic acids and derivatives	Carboxylic acids and derivatives	1.39317	0.187	0.890342	0.908546	0.70244	1.11011
C02712	N-Acetyl-L-methionine	12.2225	0.000472175	Organic acids and derivatives	Carboxylic acids and derivatives	1.53675	0.414	0.0207086	0.261267	0.307693	0.189227
C02714	N-Acetylputrescine	2.29553	0.129747	Organic acids and derivatives	Carboximidic acids and derivatives	1.29312	0.55	0.986684	1.17257	1.36753	0.865481
C02717	Moupinamide	0.327269	0.567271	Benzenoids	Phenols	1.58581	0.499	0.752087	5.13023	2.0484	4.83632
C02824	Cyclamic acid	0.0916667	0.762069	Organic acids and derivatives	Sulfamic acid derivatives	1.08009	0.903	1.91733	6.07356	2.30808	4.59004
C02835	Imidazoleacetic acid	0.460372	0.49745	Organoheterocyclic compounds	Azoles	0.83288	0.435	0.0512692	1.12947	1.04254	0.966533
C02846	N,N-Dimethylaniline	0.370323	0.542828	Organic nitrogen compounds	Organonitrogen compounds	2.3545	0.553	1.11489	2.59788	0.951758	2.77109
C02862	Butyrylcarnitine	0.215949	0.642144	Lipids and lipid-like molecules	Fatty Acyls	8.32299	0.28	0.23656	0.772307	0.764523	0.791
C02918	1-Methylnicotinamide	0.437055	0.508547	Organoheterocyclic compounds	Pyridines and derivatives	1.32744	0.534	0.598276	0.845962	0.449258	0.925177
C02934	3-Dehydrosphinganine	1.2528	0.263019	Organic oxygen compounds	Organooxygen compounds	0.833306	0.8	0.428754	1.73138	1.3266	1.72572
C02946	4-Acetamidobutanoic acid	0.483851	0.486683	Organic acids and derivatives	Carboxylic acids and derivatives	0.982823	0.954	0.248013	0.968333	0.644186	0.931968
C02961	Cytarabine	0.918093	0.337976	Nucleosides, nucleotides, and analogues	Pyrimidine nucleosides	0.878839	0.501	0.759697	2.5992	1.39119	2.66009
C02990	L-Palmitoylcarnitine	0.055642	0.813522	Lipids and lipid-like molecules	Fatty Acyls	3.63633	0.0245	2.63286	0.716867	0.766131	0.66201
C02997	N-Acetylhistidine	4.44851	0.0349317	Organic acids and derivatives	Carboxylic acids and derivatives	0.506414	0.201	0.693243	1.27655	1.22261	1.28258
C03002	Paucine	0.317833	0.572913	Benzenoids	Phenols	0.480712	0.0957	1.46044	0.713956	0.619055	0.806722
C03033	3-Methoxy-4-hydroxyphenylglycol glucuronide	1.99458	0.157863	Organic oxygen compounds	Organooxygen compounds	2.49677	0.054	0.867703	0.746934	0.685076	0.734916
C03044	(2R,3R)-2,3-Butanediol	1.19016	0.275298	Organooxygen compounds	Alcohols and polyols	1.10641	0.318	0.357691	0.425102	0.451928	0.406164
C03045	2-Hydroxystearic acid	0.0825792	0.773832	Lipids and lipid-like molecules	Fatty Acyls	0.861864	0.732	0.195131	0.879844	0.768945	0.855456
C03079	4-Hydroxy-L-glutamic acid	0.128008	0.720507	Organic compounds	Organic acids and derivatives	0.848782	0.384	0.677729	1.56383	1.27952	1.33561
C03134	N,N-Dimethylformamide	0.0115391	0.914456	Organic acids and derivatives	Carboxylic acids and derivatives	0.981403	0.866	0.378849	0.97126	0.957003	0.91112
C03196	L-2-Hydroxyglutaric acid	0.140788	0.707499	Lipids and lipid-like molecules	Fatty Acyls	0.842476	0.451	0.757416	1.09859	1.05393	1.13
C03373	5-Aminoimidazole ribonucleotide	0.836126	0.360507	Organic oxygen compounds	Organooxygen compounds	1.18101	0.602	0.765767	0.735265	0.575965	0.890217
C03425	Ethyl oleate	0.121418	0.727501	Lipids and lipid-like molecules	Fatty Acyls	0.704572	0.545	0.137922	0.84031	0.834277	0.859518
C03519	N-Acetyl-L-phenylalanine	2.17547	0.140227	Organic acids and derivatives	Carboxylic acids and derivatives	1.18791	0.614	0.250179	0.678292	0.546515	0.715704
C03564	1-Pyrroline-2-carboxylic acid	0.0577338	0.810114	Organoheterocyclic compounds	Pyrrolines	0.55955	0.234	1.10815	2.99441	2.45712	1.48449
C03576	Mesna	2.22292	0.135975	Organic acids and derivatives	Organic sulfonic acids and derivatives	1.04119	0.883	0.75932	2.79679	1.9964	2.54389
C03626	Asymmetric dimethylarginine	0.771914	0.379626	Organic acids and derivatives	Carboxylic acids and derivatives	0.980899	0.938	0.00720985	1.74202	1.12613	2.10998
C03672	Hydroxyphenyllactic acid	-0.00296363	1	Phenylpropanoids and polyketides	Phenylpropanoic acids	0.947994	0.842	0.056921	5.11221	2.94794	4.38451
C03684	Dyspropterin	1.46589	0.225995	Organoheterocyclic compounds	Pteridines and derivatives	1.23852	0.723	0.419771	3.27861	3.02111	2.13788
C03722	Quinolinic acid	0.0117549	0.913662	Organoheterocyclic compounds	Pyridines and derivatives	0.648432	0.118	1.23355	0.782846	0.773112	0.754826
C03758	Dopamine	1.86569	0.17197	Benzenoids	Phenols	1.05875	0.824	0.363735	3.61358	3.81572	2.93446
C03761	3-Hydroxymethylglutaric acid	0.0767449	0.781758	Lipids and lipid-like molecules	Fatty Acyls	0.655011	0.263	0.883665	1.9182	1.82792	1.18783
C03862	Dolichyl phosphate D-mannose	1.22591	0.268204	Organic oxygen compounds	Organooxygen compounds	1.32396	0.764	0.365917	1.01496	1.04748	0.984097
C03882	Piperine	0.738943	0.39	Alkaloids and derivatives	NA	1.4415	0.318	0.824878	2.48682	1.57465	2.46224
C03917	Dihydrotestosterone	0.462777	0.496329	Lipids and lipid-like molecules	Steroids and steroid derivatives	0.516514	0.233	0.493851	2.15828	2.16231	1.92015
C03990	Lithocholic acid	2.40842	0.120684	Organic compounds	Lipids and lipid-like molecules	1.18524	0.526	0.295769	1.80971	1.05534	2.24711
C04092	D-1-Piperideine-2-carboxylic acid	2.47113	0.115955	Organoheterocyclic compounds	Pyridines and derivatives	0.880351	0.729	0.0731607	1.90068	1.1518	2.06479
C04148	Phenylacetylglutamine	1.4365	0.230706	Organic acids and derivatives	Carboxylic acids and derivatives	0.544301	0.375	0.500723	1.24113	1.04202	1.47335
C04217	Geranylfarnesyl diphosphate	0.118023	0.731188	Lipids and lipid-like molecules	Prenol lipids	136.934	0.27	3.5248	1.87589	0.90874	1.68591
C04230	LysoPC(16:0)	-0.0045204	1	Lipids and lipid-like molecules	Glycerophospholipids	2.4159	0.00847	1.62784	0.668752	0.728278	0.599324
C04294	5-(2-Hydroxyethyl)-4-methylthiazole	0.848573	0.356956	Organoheterocyclic compounds	Azoles	0.564168	0.00601	2.02887	1.85873	1.7514	1.83834
C04308	Dimethylethanolamine	1.74205	0.186879	Organonitrogen compounds	Amines	0.846042	0.6	0.370468	0.784064	0.657413	0.845792
C04322	1-Pyrroline-5-carboxylic acid	0.39739	0.52844	Organic acids and derivatives	Carboxylic acids and derivatives	1.26097	0.364	0.206971	1.83531	1.6616	1.68626
C04421	N-Succinyl-L,L-2,6-diaminopimelate	0.735811	0.391006	Organic acids and derivatives	Carboxylic acids and derivatives	1.66877	0.328	0.356535	0.385093	0.33259	0.419872
C04483	Deoxycholic acid	0.00950061	0.922352	Lipids and lipid-like molecules	Steroids and steroid derivatives	1.36803	0.145	0.819749	3.407	2.76186	4.61212
C04552	2-(3,4-dihydroxyphenyl)-5-hydroxy-3,6,7-trimethoxy-4H-chromen-4-one	1.71596	0.190214	Phenylpropanoids and polyketides	Flavonoids	21.876	0.322	0.103901	1.6974	0.667297	1.86048
C04555	Dehydroepiandrosterone sulfate	0.522682	0.4697	Lipids and lipid-like molecules	Steroids and steroid derivatives	1.64683	0.0573	1.80264	0.806306	0.849714	0.774168
C04717	13-L-Hydroperoxylinoleic acid	1.31664	0.251197	Lipids and lipid-like molecules	Fatty Acyls	1.07782	0.618	0.230218	1.70111	1.27349	1.87995
C04779	2'-O-Methyladenosine	7.58221	0.00589471	Nucleosides, nucleotides, and analogues	Purine nucleosides	1.63976	0.247	0.39887	0.794852	0.929418	0.649563
C04858	Apiin	0.0350652	0.851459	Phenylpropanoids and polyketides	Flavonoids	1.08178	0.832	0.273898	0.964124	0.935857	0.889182
C05100	Ureidoisobutyric acid	0.0410413	0.839458	Organic acids and derivatives	Organic carbonic acids and derivatives	1.12505	0.647	0.120829	1.51973	1.41672	1.58586
C05122	Taurocholic acid	6.71166	0.00957844	Lipids and lipid-like molecules	Steroids and steroid derivatives	16.1024	0.234	0.397999	2.8039	1.02024	2.5553
C05123	2-Hydroxyethanesulfonate	1.55036	0.213082	Organic acids and derivatives	Organic sulfonic acids and derivatives	0.689685	0.569	1.27395	0.547091	0.643497	0.407002
C05127	1-Methylhistamine	1.34846	0.245548	Organic nitrogen compounds	Organonitrogen compounds	0.96514	0.782	0.0991517	0.663081	0.652782	0.681558
C05135	N-Acetylhistamine	0.224969	0.635279	Organic acids and derivatives	Carboxylic acids and derivatives	1.37942	0.373	0.998122	1.44078	1.49429	1.41709
C05402	Melibiose	0.109554	0.740653	Organic oxygen compounds	Organooxygen compounds	0.708718	0.201	0.874829	0.906054	1.00878	0.830821
C05442	Stigmasterol	0.0520899	0.819466	Lipids and lipid-like molecules	Steroids and steroid derivatives	0.0850819	0.25	2.72659	0.947588	0.928774	0.937838
C05443	Vitamin D3	1.57554	0.209405	Lipids and lipid-like molecules	Steroids and steroid derivatives	1.57969	0.316	0.866629	2.37324	0.990054	2.7154
C05512	Deoxyinosine	0.0190409	0.890249	Nucleosides, nucleotides, and analogues	Purine nucleosides	0.857849	0.639	0.332188	2.53009	2.04659	1.34128
C05543	3-Dehydroxycarnitine	0.534082	0.464896	Lipids and lipid-like molecules	Fatty Acyls	3.97508	0.0329	1.28308	1.11197	1.10924	1.02696
C05575	L-Histidine trimethylbetaine	0.99493	0.31854	Organic acids and derivatives	Carboxylic acids and derivatives	1.62066	0.346	0.440653	1.84221	1.81991	1.03006
C05582	Homovanillic acid	0.484896	0.486213	Benzenoids	Phenols	0.894023	0.757	0.867626	2.68356	2.80153	2.55383
C05584	Vanillylmandelic acid	0.102238	0.74916	Benzenoids	Phenols	0.978115	0.943	0.00523414	0.720071	0.785149	0.646523
C05585	Gentisate aldehyde	0.160424	0.688767	Organic oxygen compounds	Organooxygen compounds	0.57963	0.0143	1.42208	1.17646	1.21835	1.11845
C05596	Hydroxyphenylacetylglycine	2.13008	0.144433	Organic acids and derivatives	Carboxylic acids and derivatives	1.3513	0.0829	1.11059	3.96266	3.16928	2.00731
C05607	L-3-Phenyllactic acid	0.0308267	0.860628	Phenylpropanoids and polyketides	Phenylpropanoic acids	0.371062	0.0715	1.85481	1.18102	0.939516	0.873717
C05619	3-(3,4-Dihydroxy-5-methoxy)-2-propenoic acid	0.0274672	0.868368	Phenylpropanoids and polyketides	Cinnamic acids and derivatives	0.432004	0.0821	1.3815	1.02392	1.10306	0.760112
C05629	Hydrocinnamic acid	0.0263585	0.871028	Phenylpropanoids and polyketides	Phenylpropanoic acids	0.565413	0.127	1.88904	0.683784	0.694876	0.667424
C05631	Eriodictyol	0.189706	0.663162	Phenylpropanoids and polyketides	Flavonoids	1.59312	0.252	1.32768	1.64866	1.33763	1.73434
C05653	Formylanthranilic acid	0.0819322	0.774696	Benzenoids	Benzene and substituted derivatives	0.756327	0.678	0.164229	1.57615	1.20597	2.07902
C05670	Beta-Aminopropionitrile	10.5934	0.00113493	Organic nitrogen compounds	Organonitrogen compounds	0.990774	0.933	0.15362	2.3166	1.86584	3.01877
C05775	N1-(alpha-D-ribosyl)-5,6-dimethyl-benzimidazole	7.40776	0.0064943	Nucleosides, nucleotides, and analogues	Benzimidazole ribonucleosides and ribonucleotides	0.541502	0.0191	1.20225	0.66844	0.537959	0.800835
C05794	I-Urobilin	0.0324987	0.856938	Organoheterocyclic compounds	Tetrapyrroles and derivatives	0.869717	0.608	1.11469	1.43637	1.31852	1.46106
C05802	2-Hexaprenyl-6-methoxyphenol	0.00102397	0.974472	Lipids and lipid-like molecules	Prenol lipids	1.04453	0.838	0.416112	1.72943	1.47672	1.61549
C05827	Methylimidazole acetaldehyde	5.34789	0.0207474	Organoheterocyclic compounds	Azoles	1.30811	0.425	0.352098	0.615341	0.516448	0.719191
C05842	N1-Methyl-2-pyridone-5-carboxamide	0.14513	0.703233	Organoheterocyclic compounds	Pyridines and derivatives	1.12799	0.538	0.616865	0.710928	0.574216	0.85114
C05843	N1-Methyl-4-pyridone-3-carboxamide	16.7167	4.33975681199961e-05	Organoheterocyclic compounds	Pyridines and derivatives	2.37222	0.125	1.29858	0.915166	0.823602	1.0212
C05852	Ortho-Hydroxyphenylacetic acid	3.43408	0.0638642	Benzenoids	Benzene and substituted derivatives	1.27272	0.577	0.171359	3.0868	2.3791	4.78011
C05853	2-Phenylethanol	0.0385021	0.844438	Benzenoids	Benzene and substituted derivatives	1.26057	0.579	0.0788264	2.29928	1.18692	2.6353
C05903	Kaempferol	2.60763	0.106351	Phenylpropanoids and polyketides	Flavonoids	3.97683	0.168	2.01551	2.16179	2.53095	0.794374
C05926	Neopterin	0.462756	0.496339	Organoheterocyclic compounds	Pteridines and derivatives	2.26787	0.42	0.335869	4.48665	1.03554	4.41258
C05942	Pyrrole-2-carboxylic acid	9.65619	0.00188715	Organoheterocyclic compounds	Pyrroles	1.13242	0.699	0.329225	1.78611	0.712271	2.08573
C05944	Pantothenol	1.49021	0.222184	Lipids and lipid-like molecules	Fatty Acyls	1.1987	0.621	0.624314	1.83364	1.65309	2.07538
C05950	20-Carboxy-leukotriene B4	0.423271	0.515309	Lipids and lipid-like molecules	Fatty Acyls	0.604	0.23	1.37259	0.323118	0.357632	0.293504
C05956	Prostaglandin G2	0.0577324	0.810117	Lipids and lipid-like molecules	Fatty Acyls	0.444565	0.385	1.69337	0.668093	0.505486	0.82077
C05961	6-Keto-prostaglandin F1a	0.055225	0.814209	Lipids and lipid-like molecules	Fatty Acyls	0.568719	0.0105	1.74934	1.35621	1.14213	1.43551
C05964	11-Dehydro-thromboxane B2	0.00301087	0.956241	Lipids and lipid-like molecules	Fatty Acyls	1.03997	0.862	0.0932377	1.56462	1.59837	0.997303
C06023	D-Glucosaminide	1.71596	0.190213	Organic oxygen compounds	Organooxygen compounds	1.13717	0.688	1.28929	5.60816	2.36317	4.58658
C06044	Tyrosol	0.0235701	0.877984	Benzenoids	Phenols	0.520406	0.149	1.92424	1.06337	0.826977	1.01571
C06104	Adipic acid	0.0903579	0.763723	Lipids and lipid-like molecules	Fatty Acyls	0.654181	0.0505	1.39007	1.0921	1.08227	1.06246
C06124	Sphingosine 1-phosphate	0.402378	0.525864	Lipids and lipid-like molecules	Sphingolipids	0.901959	0.709	0.153329	1.57159	1.50422	1.60842
C06186	Arbutin	0.236532	0.626722	Organic oxygen compounds	Organooxygen compounds	0.936211	0.944	0.956749	0.686534	0.661881	0.721305
C06314	Lipoxin A4	3.1403	0.0763797	Lipids and lipid-like molecules	Fatty Acyls	0.380766	0.343	0.494241	2.02655	1.94436	1.84128
C06315	Lipoxin B4	2.32201	0.127555	Lipids and lipid-like molecules	Fatty Acyls	0.633729	0.26	1.35577	2.8692	1.21061	2.832
C06323	Isoquinoline	4.85312	0.0275962	Organoheterocyclic compounds	Isoquinolines and derivatives	1.30783	0.12	0.682241	2.29299	1.78314	2.33001
C06337	Terephthalic acid	5.33121	0.0209469	Benzenoids	Benzene and substituted derivatives	0.676501	0.0916	0.727316	5.33612	3.02187	4.45634
C06372	Lacto-N-biose I	2.99267	0.0836423	Organic oxygen compounds	Organooxygen compounds	2.83858	0.115	1.22541	1.85065	2.11311	1.61733
C06422	Cellobiose	0.0650496	0.798686	Organic oxygen compounds	Organooxygen compounds	0.716703	0.662	0.927548	1.69978	1.02993	1.87149
C06424	Myristic acid	0.658308	0.417158	Lipids and lipid-like molecules	Fatty Acyls	1.44977	0.384	1.2525	1.74889	0.997862	1.73594
C06427	Alpha-Linolenic acid	1.09683	0.294963	Lipids and lipid-like molecules	Fatty Acyls	1.66821	0.35	0.162908	0.358026	0.320085	0.394611
C06428	Eicosapentaenoic acid	0.272798	0.601461	Lipids and lipid-like molecules	Fatty Acyls	0.540994	0.152	2.13259	1.55397	1.50319	1.56922
C06523	2-Propylpiperidine	10.127	0.00146112	Alkaloids and derivatives	NA	0.811125	0.311	0.550509	0.883949	0.987032	0.808915
C06543	Solanidine	0.0850856	0.77052	Lipids and lipid-like molecules	Steroids and steroid derivatives	0.508221	0.294	2.00732	0.721586	0.799735	0.60426
C06559	6-Chloro-N-(1-methylethyl)-1,3,5-triazine-2,4-diamine	0.390467	0.532054	Organoheterocyclic compounds	Triazines	1.12424	0.629	0.225707	0.76533	0.811643	0.717092
C06563	Genistein	0.219401	0.639497	Phenylpropanoids and polyketides	Isoflavonoids	2.74631	0.349	0.625389	1.9224	1.13741	1.88641
C06574	Ampicillin	6.27132	0.0122708	Organoheterocyclic compounds	Lactams	204.908	0.326	0.344807	0.92973	0.991869	0.831197
C06608	Diethylphosphate	1.31252	0.251939	Organic acids and derivatives	Organic phosphoric acids and derivatives	1.1978	0.673	0.544255	0.659243	0.429071	0.737047
C06672	Vanillic acid	1.65671	0.198048	Benzenoids	Benzene and substituted derivatives	0.569811	0.0186	1.8291	1.03802	1.17058	0.923927
C06730	4-Methylcatechol	1.98172	0.15921	Benzenoids	Phenols	1.34346	0.461	0.297793	1.88983	1.29336	1.8888
C06746	Quinic acid	0.0420588	0.837508	Organic oxygen compounds	Organooxygen compounds	0.848663	0.876	0.163248	0.927816	0.861971	0.91375
C06772	Diethanolamine	17.4104	3.01169273269064e-05	Organic nitrogen compounds	Organonitrogen compounds	0.599793	0.164	0.787816	1.01121	1.13341	0.799183
C07083	Styrene	0.326184	0.567915	Benzenoids	Benzene and substituted derivatives	1.69181	0.0341	1.50044	3.1924	3.06868	2.70462
C07086	Phenylacetic acid	0.0742445	0.785254	Benzenoids	Benzene and substituted derivatives	0.586564	0.281	0.889903	2.56855	1.89423	3.45526
C07254	Nandrolone	0.00709554	0.93287	Lipids and lipid-like molecules	Steroids and steroid derivatives	1.71691	0.0352	0.916833	1.16484	1.25509	1.02537
C07326	1,5-Anhydrosorbitol	0.387796	0.53346	Organic oxygen compounds	Organooxygen compounds	0.907464	0.866	1.10139	1.72643	1.28824	2.05439
C07453	Epinine	0.149321	0.699185	Benzenoids	Phenols	1.00646	0.975	0.345713	1.96949	1.99773	1.79579
C07473	(2S,4R,5S)-Muscarine	1.69352	0.193137	Organic oxygen compounds	Organooxygen compounds	2.19853	0.179	0.748123	2.082	0.622488	2.20823
C07481	Caffeine	0.200282	0.654493	Organoheterocyclic compounds	Imidazopyrimidines	0.894904	0.818	0.46093	0.63628	0.742128	0.534746
C07565	N-Acetylarylamine	3.9001	0.0482832	Benzenoids	Benzene and substituted derivatives	0.606407	0.371	1.54706	1.09766	1.11075	1.05591
C07608	Hyperforin	0.274279	0.600476	Lipids and lipid-like molecules	Prenol lipids	0.42689	0.416	0.335896	1.66121	1.66893	1.64469
C07880	Ursodeoxycholic acid	0.067283	0.795335	Lipids and lipid-like molecules	Steroids and steroid derivatives	1.883	0.0192	1.46255	1.99816	2.24308	1.65715
C08243	Melezitose	0.0503487	0.822458	Organic oxygen compounds	Organooxygen compounds	0.467334	0.491	0.39189	0.877976	0.772814	0.992956
C08255	D-Glycero-D-galacto-heptitol	0.00350421	0.952796	Organic oxygen compounds	Organooxygen compounds	0.777575	0.214	0.712659	1.37046	1.36616	1.29779
C08261	Azelaic acid	3.06707	0.0798932	Lipids and lipid-like molecules	Fatty Acyls	0.643884	0.0453	1.14922	1.34248	1.39317	1.25459
C08269	Betonicine	0.11753	0.731729	Organic acids and derivatives	Carboxylic acids and derivatives	1.10734	0.83	0.379402	1.38651	1.32353	1.44857
C08278	Suberic acid	0.1496	0.698918	Lipids and lipid-like molecules	Fatty Acyls	0.81547	0.302	0.399909	0.753908	0.654076	0.86512
C08279	Tiglic acid	0.0434079	0.834959	Lipids and lipid-like molecules	Fatty Acyls	0.837632	0.475	0.590751	6.91394	1.98838	5.17312
C08280	Hypoglycin B	1.06039	0.303126	Organic acids and derivatives	Carboxylic acids and derivatives	0.640668	0.121	0.716646	1.06446	0.953482	1.16691
C08287	L-Hypoglycin A	0.455	0.49997	Organic acids and derivatives	Carboxylic acids and derivatives	0.914181	0.684	0.618885	0.67659	0.662644	0.695652
C08317	12-Hydroxydodecanoic acid	0.1032	0.748023	Organic acids and derivatives	Hydroxy acids and derivatives	0.868296	0.624	0.37399	0.429767	0.422831	0.416892
C08322	Myristoleic acid	0.619211	0.431341	Lipids and lipid-like molecules	Fatty Acyls	1.05216	0.829	0.316312	4.12671	3.44297	1.12373
C08323	Nervonic acid	0.188928	0.66381	Lipids and lipid-like molecules	Fatty Acyls	0.442499	0.101	1.9849	2.35304	1.75375	2.6572
C08365	Ricinoleic acid	2.05563	0.151644	Lipids and lipid-like molecules	Fatty Acyls	0.825249	0.54	0.2049	1.01353	0.842879	1.14119
C08449	Falcarindiol	-0.00205595	1	Lipids and lipid-like molecules	Fatty Acyls	1.44657	0.204	0.560548	1.67687	1.03844	1.6613
C08493	1H-Indole-3-carboxaldehyde	0.763415	0.382262	Organoheterocyclic compounds	Indoles and derivatives	0.710183	0.364	0.0118302	2.27775	2.32042	1.61682
C08583	Canthaxanthin	3.15432	0.0757262	Lipids and lipid-like molecules	Prenol lipids	0.938153	0.689	0.783021	1.23924	0.913604	1.73018
C08601	Lutein	3.88522	0.0487128	Lipids and lipid-like molecules	Prenol lipids	0.928031	0.636	0.969808	0.359121	0.337974	0.383509
C08608	Norbixin	0.686627	0.407314	Lipids and lipid-like molecules	Prenol lipids	0.240106	0.0739	2.06005	2.99217	2.48412	1.27518
C08645	Methylsuccinic acid	0.0726519	0.787514	Lipids and lipid-like molecules	Fatty Acyls	0.786611	0.323	0.38756	1.06275	1.05202	1.07061
C08794	Cucurbitacin B	0.245188	0.620484	Lipids and lipid-like molecules	Steroids and steroid derivatives	0.902887	0.778	0.106781	1.68055	1.92435	0.755901
C08988	Ursolic acid	0.289395	0.590608	Lipids and lipid-like molecules	Prenol lipids	0.697233	0.502	2.29311	0.803154	0.828402	0.761464
C09209	Harman	-0.00149077	1	Alkaloids and derivatives	Harmala alkaloids	1.20487	0.509	0.49948	2.14215	2.1729	1.96255
C09311	Scoparone	0.171105	0.679132	Phenylpropanoids and polyketides	Coumarins and derivatives	0.830441	0.806	0.88165	0.770997	0.719473	0.827654
C09479	Betagarin	0.0701411	0.791131	Phenylpropanoids and polyketides	Flavonoids	0.834474	0.826	0.0674112	1.42958	1.09518	1.95525
C09727	Epicatechin	0.197118	0.657057	Phenylpropanoids and polyketides	Flavonoids	2.65854	0.164	0.376673	3.37922	3.17525	1.86297
C09755	Hesperidin	0.068293	0.793839	Phenylpropanoids and polyketides	Flavonoids	1.08432	0.938	1.39641	2.91689	0.839995	3.02217
C09789	Naringin	0.0556948	0.813435	Phenylpropanoids and polyketides	Flavonoids	0.792842	0.786	0.571044	3.3173	2.92551	1.56549
C09801	Valtrate	0.0826905	0.773684	Lipids and lipid-like molecules	Prenol lipids	0.659955	0.439	0.96646	1.01438	1.01929	1.02725
C09808	Prenyl glucoside	0.133418	0.714915	Lipids and lipid-like molecules	Fatty Acyls	0.501739	0.322	1.4953	3.65781	1.54372	3.07017
C09822	Cyclohexanecarboxylic acid	0.0825496	0.773872	Organic acids and derivatives	Carboxylic acids and derivatives	0.733854	0.574	0.76815	1.2106	1.24687	1.15
C09904	beta-Thujaplicin	0.0837356	0.772297	Hydrocarbon derivatives	Tropones	0.825325	0.372	0.632678	1.00745	0.791348	1.26474
C09981	(S,E)-Zearalenone	0.0503398	0.822473	Phenylpropanoids and polyketides	Macrolides and analogues	0.753373	0.462	0.915943	0.992157	0.832351	1.14445
C10040	Eupatilin	0.34385	0.557616	Phenylpropanoids and polyketides	Flavonoids	1.09523	0.832	0.0113724	1.93849	1.10406	2.37117
C10080	alpha-Mangostin	2.8346	0.092254	Organoheterocyclic compounds	Benzopyrans	17.2038	0.315	0.551672	0.963311	1.0545	0.899121
C10105	Morin	1.33001	0.248804	Phenylpropanoids and polyketides	Flavonoids	1.84008	0.4	0.122801	1.03721	1.19611	0.775728
C10128	Arecaidine	24.6445	6.89402530618111e-07	Alkaloids and derivatives	NA	2.3408	0.333	0.114298	2.45143	2.45753	2.46392
C10144	Fagomine	0.079008	0.778646	Organoheterocyclic compounds	Piperidines	0.84509	0.815	1.49053	1.19617	1.00371	1.07808
C10172	Proline betaine	0.00307712	0.955763	Organic acids and derivatives	Carboxylic acids and derivatives	0.619724	0.0918	1.38444	1.68585	1.74979	1.23972
C10208	Daidzein	0.828195	0.362795	Phenylpropanoids and polyketides	Isoflavonoids	1.222	0.782	0.731461	1.01214	1.07981	0.947321
C10453	Eugenol	0.682918	0.408584	Benzenoids	Phenols	0.585763	0.104	0.696855	0.639851	0.61769	0.665239
C10482	1-(4-Hydroxy-3-methoxyphenyl)-3-decanone	0.0550409	0.814513	Benzenoids	Benzene and substituted derivatives	1.25589	0.661	0.0699247	0.74087	0.579505	0.888756
C10497	Subaphylline	0.428433	0.512759	Phenylpropanoids and polyketides	Cinnamic acids and derivatives	0.156397	0.172	0.437286	2.6634	2.60756	2.17396
C10577	(E)-Casimiroedine	0.251074	0.61632	Phenylpropanoids and polyketides	Cinnamic acids and derivatives	2.70512	0.215	0.0863586	0.709749	0.59153	0.831891
C10643	Arborinine	0.392178	0.531157	Organoheterocyclic compounds	Quinolines and derivatives	1.23212	0.783	0.798861	2.54035	2.14136	1.41352
C10706	Lupulone	0.0826863	0.77369	Organic oxygen compounds	Organooxygen compounds	1.05853	0.793	0.433206	1.24384	1.27207	1.23915
C10726	Xanthoxylin	0.11874	0.730405	Organic oxygen compounds	Organooxygen compounds	1.29795	0.68	0.272948	1.32855	1.31894	1.36075
C10759	2-Hydroxy-6-pentadecylbenzoic acid	1.43976	0.230179	Benzenoids	Benzene and substituted derivatives	0.95068	0.86	0.626509	1.05395	1.05921	1.03581
C10858	Ecgonine	0.0170939	0.895978	Alkaloids and derivatives	Tropane alkaloids	0.65107	0.3	0.553164	3.72388	2.3132	2.66325
C11002	Tetradecanedioic acid	0.218059	0.640523	Lipids and lipid-like molecules	Fatty Acyls	0.533984	0.0861	1.48376	0.601262	0.546957	0.655036
C11045	Aspartame	0.157019	0.691916	Organic acids and derivatives	Carboxylic acids and derivatives	1.44559	0.241	0.209583	2.11336	0.760377	2.62979
C11061	Retinoyl b-glucuronide	0.279378	0.597109	Lipids and lipid-like molecules	Prenol lipids	0.480979	0.322	0.603916	1.35989	1.44662	1.30135
C11118	2-Pyrrolidinone	1.28209	0.257511	Organoheterocyclic compounds	Pyrrolidines	1.01134	0.958	0.547368	1.83262	2.388	1.11108
C11133	Estrone glucuronide	0.587951	0.443213	Lipids and lipid-like molecules	Steroids and steroid derivatives	1.16349	0.425	0.540653	0.995417	0.714223	1.0752
C11221	Leucyl-phenylalanine	0.300145	0.583792	Organic acids and derivatives	Carboxylic acids and derivatives	1.02605	0.902	0.307196	3.47179	2.30865	3.69899
C11285	Tridemorph	1.04119	0.307544	Organoheterocyclic compounds	Oxazinanes	1.16073	0.707	0.566022	1.01091	0.920472	1.08237
C11673	Geniposidic acid	0.886423	0.346448	Lipids and lipid-like molecules	Prenol lipids	1.08818	0.752	0.449572	0.862641	0.90077	0.819046
C11695	Anandamide	0.348027	0.555232	Organic nitrogen compounds	Organonitrogen compounds	0.861692	0.682	2.07039	0.980892	0.698672	1.12647
C11786	Genomorphine	0.0701625	0.7911	Alkaloids and derivatives	Morphinans	0.516348	0.036	1.00567	1.15641	0.874632	1.30211
C11821	5-Hydroxyisourate	0.0238527	0.87726	Alkaloids and derivatives	NA	1.21774	0.634	0.781232	0.622378	0.666483	0.564905
C12128	(-)-Epiafzelechin	0.723896	0.394869	Phenylpropanoids and polyketides	Flavonoids	0.492734	0.058	0.441367	1.34997	1.15547	1.59564
C12144	Phytosphingosine	2.85683	0.0909866	Organic nitrogen compounds	Organonitrogen compounds	0.838945	0.645	0.539683	0.936138	0.919639	0.96779
C12283	Saccharin	0.0455859	0.83093	Organoheterocyclic compounds	Benzothiazoles	1.0286	0.976	1.02368	0.897649	0.896427	0.902689
C12285	Sucralose	0.499193	0.479855	Organic oxygen compounds	Organooxygen compounds	1.07619	0.896	0.0422061	4.96322	2.05608	4.45042
C12448	Ecgonine methyl ester	5.6747	0.0172113	Alkaloids and derivatives	Tropane alkaloids	0.479396	0.166	1.00926	0.963683	0.890889	0.966936
C12455	5-Aminopentanal	4.00752	0.0452979	Organic oxygen compounds	Organooxygen compounds	2.35336	0.0508	1.48038	1.57121	1.44612	1.2742
C12989	N-Alpha-acetyllysine	0.0260958	0.871667	Organic acids and derivatives	Carboxylic acids and derivatives	0.826011	0.405	1.14133	1.97395	1.34533	1.65275
C13008	Demethylated antipyrine	0.560999	0.453858	Organoheterocyclic compounds	Azoles	0.834808	0.537	0.0624433	0.803332	0.769694	0.741389
C13534	Hydrocotarnine	5.64361	0.0175191	Organoheterocyclic compounds	Tetrahydroisoquinolines	2.53637	0.46	1.27746	5.41133	1.14829	4.56093
C13732	Domoic acid	0.446566	0.50397	Organic acids and derivatives	Carboxylic acids and derivatives	1.90542	0.0242	1.13871	0.7787	0.653735	0.798454
C13802	Prostaglandin D3	1.36307	0.243007	Lipids and lipid-like molecules	Fatty Acyls	0.573135	0.338	0.577675	1.43415	1.61509	0.927857
C13809	8-Isoprostaglandin F2a	7.98801	0.00470882	Lipids and lipid-like molecules	Fatty Acyls	0.264104	0.05	2.26916	1.24306	1.22248	1.16339
C13846	Octadecanamide	1.93365	0.16436	Lipids and lipid-like molecules	Fatty Acyls	2.09451	0.122	0.374855	0.450784	0.43643	0.469179
C13870	Glycerol tributanoate	3.60561	0.0575851	Lipids and lipid-like molecules	Glycerolipids	1.46295	0.205	0.470952	0.800525	0.874227	0.747747
C14131	Equol	0.243341	0.621803	Phenylpropanoids and polyketides	Isoflavonoids	1.09775	0.76	0.231135	0.989537	0.946451	0.813076
C14152	Beta-tocopherol	0.049418	0.824079	Lipids and lipid-like molecules	Prenol lipids	1.56964	0.249	1.16557	0.728594	0.732476	0.733983
C14214	Dibutyl phthalate	0.222856	0.636873	Benzenoids	Benzene and substituted derivatives	0.683019	0.419	1.36075	1.04421	1.04303	1.00565
C14279	2-Furancarboxaldehyde	0.640942	0.42337	Organooxygen compounds	Carbonyl compounds	2.13925	0.266	0.199659	0.592526	0.646311	0.540413
C14452	Morpholine	21.1724	4.19776720139708e-06	Organoheterocyclic compounds	Oxazinanes	2.06526	0.251	0.181788	2.98344	1.37286	2.87673
C14512	Benzofuran	0.832897	0.361436	Organoheterocyclic compounds	Benzofurans	0.826241	0.561	0.451636	0.759605	0.631001	0.860266
C14732	5-KETE	0.878434	0.348631	Lipids and lipid-like molecules	Fatty Acyls	0.543388	0.23	1.29035	2.38387	1.51674	2.16476
C14748	20-Hydroxyeicosatetraenoic acid	1.20013	0.273296	Lipids and lipid-like molecules	Fatty Acyls	0.741317	0.322	1.43311	1.39661	1.34972	1.45848
C14765	13-OxoODE	0.702121	0.402072	Lipids and lipid-like molecules	Fatty Acyls	1.40114	0.39	0.897884	1.08888	1.50558	0.689065
C14767	Alpha-dimorphecolic acid	0.0308751	0.860519	Lipids and lipid-like molecules	Fatty Acyls	0.706268	0.0584	1.26405	0.59589	0.465785	0.708832
C14772	5,6-DHET	0.509271	0.475455	Lipids and lipid-like molecules	Fatty Acyls	0.265185	0.0665	2.20401	1.21415	1.14426	1.30614
C14780	11(R)-HETE	1.28015	0.257871	Lipids and lipid-like molecules	Fatty Acyls	0.902373	0.826	2.18382	1.09305	1.00042	1.11128
C14810	Hepoxilin B3	0.678689	0.410039	Lipids and lipid-like molecules	Fatty Acyls	0.484212	0.434	0.694228	1.0444	0.880804	1.04736
C14825	9,10-Epoxyoctadecenoic acid	0.651815	0.419465	Lipids and lipid-like molecules	Fatty Acyls	0.907462	0.761	0.635176	1.29286	1.53972	1.12992
C14828	9,10-DHOME	0.617358	0.432031	Lipids and lipid-like molecules	Fatty Acyls	0.735604	0.421	1.35888	0.640557	0.592881	0.683081
C14996	2-Dodecanone	0.879613	0.348308	Organic oxygen compounds	Organooxygen compounds	0.682352	0.0784	1.80275	1.00289	0.929459	0.998153
C15441	CE(18:2(9Z,12Z))	5.03759	0.0248029	Lipids and lipid-like molecules	Steroids and steroid derivatives	1.84333	0.276	1.12637	2.01332	1.84385	2.06338
C15485	2'-Deoxymugineic acid	1.49358	0.221661	Organic acids and derivatives	Carboxylic acids and derivatives	0.533686	0.151	1.70031	4.78011	3.2933	5.16156
C15513	Benzyl acetate	0.111688	0.73823	Benzenoids	Benzene and substituted derivatives	0.745461	0.438	0.403536	0.589573	0.545469	0.627482
C15519	25-Hydroxycholesterol	1.94792	0.162811	Lipids and lipid-like molecules	Steroids and steroid derivatives	0.899074	0.628	0.64802	1.14856	1.17242	1.11208
C15532	N-a-Acetylcitrulline	1.74401	0.186632	Organic acids and derivatives	Carboxylic acids and derivatives	0.700522	0.239	1.1967	2.47464	2.00207	1.69381
C15643	Dexamethasone	0.211334	0.645724	Lipids and lipid-like molecules	Steroids and steroid derivatives	0.823351	0.699	1.20126	1.19756	1.36711	1.06986
C15658	6-(alpha-D-Glucosaminyl)-1D-myo-inositol	0.911106	0.339821	Organic oxygen compounds	Organooxygen compounds	6.42379	0.358	0.807934	1.81477	1.73116	1.76186
C15668	1-Pyrroline	0.649562	0.420269	Organoheterocyclic compounds	Pyrrolines	0.974456	0.865	0.494476	0.996589	1.05102	0.964497
C16308	Traumatic acid	0.140315	0.707969	Lipids and lipid-like molecules	Fatty Acyls	0.737572	0.668	0.571756	5.79184	3.20081	4.39728
C16353	7-Methylxanthine	0.0234471	0.8783	Organoheterocyclic compounds	Imidazopyrimidines	1.39698	0.188	2.12832	1.3337	1.23387	1.36402
C16511	L-Homocysteic acid	0.421187	0.516345	Organic acids and derivatives	Carboxylic acids and derivatives	1.37424	0.648	0.878969	0.991609	0.596179	1.09162
C16513	Docosapentaenoic acid (22n-3)	0.278718	0.597543	Lipids and lipid-like molecules	Fatty Acyls	1.46235	0.49	1.1834	0.490899	0.288259	0.636787
C16537	Pentadecanoic acid	0.0490395	0.824743	Lipids and lipid-like molecules	Fatty Acyls	0.617149	0.0629	1.38792	1.10689	1.14507	1.03079
C16666	Vanillylamine	4.30784	0.0379371	Benzenoids	Phenols	1.25708	0.335	0.199936	1.62968	1.81667	1.1979
C16741	5-Hydroxylysine	0.93148	0.334479	Organic acids and derivatives	Carboxylic acids and derivatives	0.693783	0.47	0.258146	6.16099	4.73341	2.29889
C16868	Tauroursodeoxycholic acid	0.653569	0.41884	Lipids and lipid-like molecules	Steroids and steroid derivatives	5.24387	0.0588	0.769448	0.509737	0.454426	0.563286
C16939	Maslinic acid	0.321692	0.570593	Lipids and lipid-like molecules	Prenol lipids	0.735434	0.612	2.47878	3.79136	1.39263	3.43779
C17076	Tridecanoic acid	0.290117	0.590146	Lipids and lipid-like molecules	Fatty Acyls	0.745078	0.185	0.692481	0.926626	0.810716	1.05533
C17335	3beta,7alpha-Dihydroxy-5-cholestenoate	0.149176	0.699324	Lipids and lipid-like molecules	Steroids and steroid derivatives	1.37281	0.0966	0.528806	1.04458	1.06309	1.01662
C17497	Zingerone	0.450547	0.502075	Benzenoids	Benzene and substituted derivatives	0.873831	0.772	1.31739	0.642941	0.468677	0.822279
C17601	4-Hydroxy-2-butenoic acid gamma-lactone	5.01932	0.025066	Organoheterocyclic compounds	Dihydrofurans	1.85088	0.379	1.28261	1.02078	0.795365	1.30543
C17658	Isolithocholic acid	0.0958143	0.756912	Lipids and lipid-like molecules	Steroids and steroid derivatives	0.698659	0.247	0.773779	3.09854	2.23151	3.01347
C17714	Heptanoic acid	0.0896259	0.764653	Lipids and lipid-like molecules	Fatty Acyls	0.753253	0.582	0.241681	1.71626	0.525541	2.03572
C17715	Undecanoic acid	0.909041	0.340369	Lipids and lipid-like molecules	Fatty Acyls	0.775277	0.432	0.60298	0.615394	0.550888	0.64192
C18043	Cholesterol sulfate	2.03679	0.153534	Lipids and lipid-like molecules	Steroids and steroid derivatives	1.27929	0.35	0.319066	0.96413	1.02404	0.872671
C18166	Enterodiol	0.0193154	0.889466	Lignans, neolignans and related compounds	Dibenzylbutane lignans	0.643993	0.117	0.306907	1.16712	1.02691	1.34335
C18620	3-Hydroxypicolinic acid	8.00443	0.0046663	Organoheterocyclic compounds	Pyridines and derivatives	1.12311	0.779	0.506804	1.84127	1.59705	2.04232
C18771	3,5-Dimethylphenyl methylcarbamate	8.70925	0.003166	Benzenoids	Benzene and substituted derivatives	9.49604	0.198	0.90269	0.752061	0.53377	0.981629
C19255	2-Amino-3,8-dimethyl-3H-imidazo[4,5-f]quinoxaline	2.02539	0.15469	Organoheterocyclic compounds	Diazanaphthalenes	1.49761	0.337	0.092721	0.546081	0.353724	0.682757
C19285	N-Nitroso-pyrrolidine	4.28799	0.0383825	Organoheterocyclic compounds	Pyrrolidines	0.645355	0.0118	1.08164	2.62068	2.60571	2.58732
C19415	(4-Ethoxyphenyl)urea	0.139175	0.709103	Benzenoids	Benzene and substituted derivatives	1.60994	0.0412	0.789497	1.2486	1.02334	1.50389
C19524	Succinic anhydride	0.0874469	0.767448	Organoheterocyclic compounds	Oxolanes	1.19356	0.638	0.014287	3.70674	3.53962	3.89248
C19579	4-Hydroxy-4-(3-pyridyl)-butanoic acid	1.70656	0.191433	Organoheterocyclic compounds	Pyridines and derivatives	1.57754	0.0517	0.214262	0.901245	0.737528	0.952111
C19615	Hexadecanedioic acid	0.985581	0.320825	Lipids and lipid-like molecules	Fatty Acyls	0.686968	0.304	2.57616	1.92132	1.80455	2.00774
C19632	Kojibiose	0.06581	0.797538	Lipids and lipid-like molecules	Fatty Acyls	0.933988	0.924	0.404293	1.94497	1.84513	1.98123
C19636	Turanose	5.90796	0.0150726	Lipids and lipid-like molecules	Fatty Acyls	0.873185	0.76	1.37041	1.05226	1.08607	0.985271
C19654	Clionasterol	0.0952389	0.75762	Lipids and lipid-like molecules	Steroids and steroid derivatives	1.34216	0.2	0.0458632	1.2898	1.63823	0.81963
C19670	Oleamide	0.1002	0.751589	Lipids and lipid-like molecules	Fatty Acyls	0.870431	0.23	0.64259	1.10601	1.05636	1.15378
C19837	Indole-3-carboxylic acid	0.049479	0.823972	Organoheterocyclic compounds	Indoles and derivatives	0.486771	0.125	1.51309	1.48598	1.23611	1.8227
C19909	N-Acetyl-a-neuraminic acid	0.286245	0.592637	Organic oxygen compounds	Organooxygen compounds	0.823609	0.31	0.367679	0.97998	1.11249	0.847303
C20046	Mollicellin C	4.39449	0.0360552	Phenylpropanoids and polyketides	Depsides and depsidones	1.48887	0.525	0.411826	1.11819	1.01953	0.989869
C20157	Beta-Carboline	0.521271	0.4703	Organoheterocyclic compounds	Indoles and derivatives	1.16496	0.583	0.150947	1.32278	1.60263	0.778145
HMDB0000225	Oxoadipic acid	1.1447	0.284661	Organic compounds	Keto acids and derivatives	0.919616	0.734	0.202203	1.80958	1.8844	1.29384
HMDB0004243	12-HPETE	0.740795	0.389406	Lipids and lipid-like molecules	Fatty Acyls	0.517099	0.0161	2.25659	1.74891	1.63603	1.43865
HMDB0006294	16-Hydroxy hexadecanoic acid	0.197886	0.656433	Lipids and lipid-like molecules	Fatty Acyls	0.863014	0.662	0.953155	1.23375	1.45085	1.08691
HMDB0006317	trans-Hexadec-2-enoyl carnitine	0.0474003	0.82765	Lipids and lipid-like molecules	Fatty Acyls	5.47774	0.00896	2.07279	1.43667	1.54304	1.22907
HMDB0006496	Clupanodonyl carnitine	0.122186	0.726676	Lipids and lipid-like molecules	Fatty Acyls	2.64209	0.215	1.45046	1.1069	1.01974	1.10429
HMDB0006510	Cervonyl carnitine	0.656513	0.417794	Lipids and lipid-like molecules	Fatty Acyls	4.46286	0.184	0.0169202	0.602658	0.562155	0.63956
HMDB0006921	3-Hydroxy-N-methylcoclaurine	0.349648	0.554312	Organoheterocyclic compounds	Isoquinolines and derivatives	0.506094	0.0869	0.839614	3.24206	4.64071	2.64723
HMDB0007077	DG(15:0/18:4(6Z,9Z,12Z,15Z)/0:0)	-0.00420549	1	Lipids and lipid-like molecules	Glycerolipids	0.629308	0.152	1.81868	5.69674	1.43012	4.64965
HMDB0007092	DG(15:0/22:6(4Z,7Z,10Z,13Z,16Z,19Z)/0:0)	0.00246406	0.96041	Lipids and lipid-like molecules	Glycerolipids	0.846294	0.417	0.382495	1.60332	1.14019	1.6977
HMDB0007164	DG(18:0/18:4(6Z,9Z,12Z,15Z)/0:0)	0.0358476	0.84983	Lipids and lipid-like molecules	Glycerolipids	0.912317	0.777	0.263486	2.00773	1.73655	2.40497
HMDB0007249	DG(18:2(9Z,12Z)/18:3(6Z,9Z,12Z)/0:0)	0.237951	0.62569	Lipids and lipid-like molecules	Glycerolipids	1.33305	0.414	0.0112071	1.27343	1.3064	1.04411
HMDB0007282	DG(18:3(6Z,9Z,12Z)/20:1(11Z)/0:0)	0.852325	0.355895	Lipids and lipid-like molecules	Glycerolipids	0.982669	0.974	0.913595	1.01352	0.941676	1.0722
HMDB0007329	DG(18:4(6Z,9Z,12Z,15Z)/15:0/0:0)	0.415498	0.519192	Lipids and lipid-like molecules	Glycerolipids	0.550986	0.219	1.80018	1.15533	1.10016	1.20801
HMDB0007335	DG(18:4(6Z,9Z,12Z,15Z)/18:2(9Z,12Z)/0:0)	0.00451968	0.9464	Lipids and lipid-like molecules	Glycerolipids	1.6366	0.208	0.142199	1.32193	1.25484	0.933399
HMDB0007563	DG(20:5(5Z,8Z,11Z,14Z,17Z)/16:1(9Z)/0:0)	1.94034	0.163632	Lipids and lipid-like molecules	Glycerolipids	1.08935	0.883	1.31965	1.0621	0.997095	1.13207
HMDB0007647	DG(22:2(13Z,16Z)/14:1(9Z)/0:0)	0.689874	0.406207	Lipids and lipid-like molecules	Glycerolipids	1.33694	0.272	0.366162	0.947714	1.11838	0.63155
HMDB0007737	DG(22:5(7Z,10Z,13Z,16Z,19Z)/16:1(9Z)/0:0)	0.268414	0.604398	Lipids and lipid-like molecules	Glycerolipids	0.711512	0.0979	1.14326	0.969281	0.766063	1.19149
HMDB0007764	DG(22:6(4Z,7Z,10Z,13Z,16Z,19Z)/15:0/0:0)	0.0158832	0.899709	Lipids and lipid-like molecules	Glycerolipids	0.684217	0.0871	1.06884	0.933086	0.745515	0.904459
HMDB0010224	9-HOTE	0.0388347	0.843777	Lipids and lipid-like molecules	Fatty Acyls	0.989244	0.946	0.107833	0.609307	0.590376	0.556099
HMDB0010340	Retinyl beta-glucuronide	0.655523	0.418145	Lipids and lipid-like molecules	Prenol lipids	0.929514	0.896	1.49359	1.20419	1.11012	1.23595
HMDB0010351	11-beta-Hydroxyandrosterone-3-glucuronide	1.57313	0.209753	Lipids and lipid-like molecules	Steroids and steroid derivatives	1.99818	0.0763	0.919151	2.12766	2.24032	1.51165
HMDB0010454	TG(18:1(9Z)/16:0/22:5(7Z,10Z,13Z,16Z,19Z))	0.014001	0.905809	Lipids and lipid-like molecules	Glycerolipids	0.930136	0.518	0.354222	1.09432	0.738339	1.35078
HMDB0010731	(R)-3-Hydroxy-tetradecanoic acid	1.63544	0.200953	Lipids and lipid-like molecules	Fatty Acyls	1.13604	0.671	0.0746937	0.930577	0.776828	1.004
HMDB0011142	DHAP(18:0e)	1.57092	0.210073	Organic oxygen compounds	Organooxygen compounds	0.626936	0.207	0.997232	0.859254	0.741053	0.911427
HMDB0011144	LysoPA(18:0e/0:0)	4.0709	0.0436281	Lipids and lipid-like molecules	Glycerophospholipids	1.0149	0.943	0.505441	1.54155	1.31558	1.02761
HMDB0011177	Phenylalanylproline	0.469693	0.493129	Organic acids and derivatives	Carboxylic acids and derivatives	0.908031	0.703	0.493084	1.17686	1.11973	1.21667
HMDB0011178	Prolylglycine	8.39099	0.00377084	Organic acids and derivatives	Carboxylic acids and derivatives	1.31581	0.178	0.241845	1.09913	1.0295	1.131
HMDB0011272	PC(P-18:1(11Z)/16:0)	0.623505	0.429748	Lipids and lipid-like molecules	Glycerophospholipids	0.667893	0.0503	1.27448	0.928575	0.817429	0.994835
HMDB0011402	PE(P-18:1(11Z)/14:1(9Z))	0.0943815	0.758679	Lipids and lipid-like molecules	Glycerophospholipids	0.204321	0.0601	0.381474	1.31028	1.2353	1.41139
HMDB0011478	LysoPE(0:0/18:3(6Z,9Z,12Z))	0.120583	0.728403	Lipids and lipid-like molecules	Glycerophospholipids	0.948929	0.81	0.372841	1.01049	0.733742	1.00083
HMDB0011502	LysoPE(15:0/0:0)	0.675378	0.411183	Lipids and lipid-like molecules	Glycerophospholipids	0.839288	0.234	0.805409	2.22107	0.945573	2.17283
HMDB0011503	LysoPE(16:0/0:0)	0.000162553	0.989828	Lipids and lipid-like molecules	Glycerophospholipids	0.878586	0.295	0.536633	1.53865	1.70135	0.946387
HMDB0011504	LysoPE(16:1(9Z)/0:0)	0.85282	0.355756	Lipids and lipid-like molecules	Glycerophospholipids	0.840536	0.318	0.734917	0.719093	0.429932	0.922973
HMDB0011539	MG(0:0/18:3(6Z,9Z,12Z)/0:0)	2.43712	0.118493	Lipids and lipid-like molecules	Glycerolipids	1.24563	0.434	0.181796	1.59621	1.08883	1.44689
HMDB0011590	MG(24:6(6Z,9Z,12Z,15Z,18Z,21Z)/0:0/0:0)	0.33853	0.560679	Lipids and lipid-like molecules	Glycerolipids	1.15273	0.742	0.802739	5.25063	1.85592	4.17833
HMDB0011648	1-(beta-D-Ribofuranosyl)-1,4-dihydronicotinamide	6.25955	0.0123525	Organic oxygen compounds	Organooxygen compounds	2.32	0.295	0.666088	2.39378	2.39387	2.39453
HMDB0011687	Phenylbutyrylglutamine	0.913627	0.339154	Organic acids and derivatives	Carboxylic acids and derivatives	0.925058	0.85	0.827461	2.27836	2.38331	1.54408
HMDB0011716	N-Acetylvanilalanine	3.18956	0.0741101	Organic acids and derivatives	Carboxylic acids and derivatives	1.14963	0.769	0.533535	1.28122	1.08079	1.365
HMDB0011759	Cer(d18:0/14:0)	0.695268	0.404378	Lipids and lipid-like molecules	Sphingolipids	0.563856	0.172	0.429212	0.765249	0.718052	0.817249
HMDB0012097	SM(d18:1/14:0)	0.997633	0.317884	Lipids and lipid-like molecules	Sphingolipids	2.98759	0.0416	1.58938	3.0699	2.1223	3.68073
HMDB0012611	18R-HEPE	0.0725984	0.78759	Lipids and lipid-like molecules	Fatty Acyls	0.389546	0.199	1.77872	2.67713	2.72335	2.18638
HMDB0013141	1-Methylhypoxanthine	0.340593	0.559487	Organoheterocyclic compounds	Imidazopyrimidines	1.14803	0.525	0.912225	1.19539	1.13919	1.16978
HMDB0013894	S-4-Hydroxymephenytoin	0.270357	0.603092	Organoheterocyclic compounds	Azolidines	0.747982	0.254	1.36502	2.36562	2.23807	1.25762
HMDB0013912	2-Hydroxynevirapine	0.572011	0.449461	Organic nitrogen compounds	Organonitrogen compounds	1.00784	0.972	0.974653	0.969289	1.03316	0.89286
HMDB0013948	5'-Hydroxycarvedilol	-0.00468262	1	Organoheterocyclic compounds	Indoles and derivatives	1.46223	0.251	0.342662	1.9913	1.65499	2.49062
HMDB0028681	Alanyl-Arginine	3.2904	0.0696862	Organic acids and derivatives	Carboxylic acids and derivatives	1.4425	0.115	0.439221	0.82041	0.918341	0.741216
HMDB0028691	Alanyl-Leucine	0.0265465	0.870573	Organic acids and derivatives	Carboxylic acids and derivatives	1.04688	0.819	0.654962	1.03056	1.05812	0.933589
HMDB0028695	Alanyl-Proline	0.176647	0.674271	Organic acids and derivatives	Carboxylic acids and derivatives	0.877638	0.596	1.08103	0.8695	0.750016	0.970426
HMDB0028699	Alanyl-Tyrosine	0.470136	0.492924	Organic acids and derivatives	Carboxylic acids and derivatives	0.4442	0.0234	2.31398	2.34174	2.40525	2.30959
HMDB0028700	Alanyl-Valine	0.767637	0.380949	NA	NA	0.912738	0.581	0.483898	4.36337	3.36464	4.53623
HMDB0028717	Arginyl-Proline	0.876444	0.349178	Organic acids and derivatives	Carboxylic acids and derivatives	1.00806	0.979	0.307504	0.719659	0.619324	0.799369
HMDB0028718	Arginyl-Serine	2.277	0.131306	Organic acids and derivatives	Carboxylic acids and derivatives	2.16969	0.15	0.394981	0.576435	0.468049	0.684765
HMDB0028722	Arginyl-Valine	0.836924	0.360278	Organic acids and derivatives	Carboxylic acids and derivatives	0.392461	0.136	1.57986	0.690167	0.657238	0.692031
HMDB0028739	Asparaginyl-Proline	0.0459385	0.830288	Organic acids and derivatives	Carboxylic acids and derivatives	0.688494	0.0717	1.47249	0.726238	0.699789	0.742744
HMDB0028742	Asparaginyl-Tryptophan	0.0832672	0.772918	Organic acids and derivatives	Carboxylic acids and derivatives	0.48598	0.322	1.43599	0.684703	0.610901	0.766381
HMDB0028744	Asparaginyl-Valine	0.758351	0.383845	Organic acids and derivatives	Carboxylic acids and derivatives	0.269792	0.081	0.781676	2.0369	2.20524	1.92583
HMDB0028747	Aspartyl-Arginine	0.655892	0.418014	Organic acids and derivatives	Carboxylic acids and derivatives	1.67612	0.0879	0.515665	0.873632	0.702766	0.867946
HMDB0028752	Aspartyl-Glutamate	1.10079	0.294093	Organic acids and derivatives	Carboxylic acids and derivatives	1.12672	0.669	0.399611	0.605094	0.584263	0.634927
HMDB0028761	Aspartyl-Proline	0.0631882	0.801526	Organic acids and derivatives	Carboxylic acids and derivatives	0.966696	0.894	0.151966	3.97658	3.29803	4.71434
HMDB0028766	Aspartyl-Valine	0.0445854	0.832768	Organic acids and derivatives	Carboxylic acids and derivatives	0.991941	0.987	0.369276	0.799878	0.734503	0.846563
HMDB0028771	Cysteinyl-Aspartate	3.46144	0.0628154	Organic acids and derivatives	Carboxylic acids and derivatives	1.87982	0.475	1.21471	1.98705	2.54699	1.34218
HMDB0028798	Glutaminylhydroxyproline	0.204645	0.650997	Organic acids and derivatives	Carboxylic acids and derivatives	0.913159	0.714	1.56174	2.08222	1.04465	2.01889
HMDB0028843	Glycyl-Histidine	0.121779	0.727113	Organic acids and derivatives	Carboxylic acids and derivatives	1.01608	0.975	0.00934593	0.263318	0.330955	0.162936
HMDB0028846	Glycyl-Lysine	1.91433	0.166483	Organic acids and derivatives	Carboxylic acids and derivatives	0.868422	0.579	1.10397	0.722153	0.78692	0.672746
HMDB0028848	Glycyl-Phenylalanine	0.775419	0.378546	Organic acids and derivatives	Carboxylic acids and derivatives	0.589701	0.264	0.905395	0.907902	1.05007	0.589228
HMDB0028854	Glycyl-Valine	0.316477	0.573732	Organic acids and derivatives	Carboxylic acids and derivatives	1.08243	0.732	0.0404641	1.69402	1.91251	1.53177
HMDB0028866	Hydroxyprolyl-Isoleucine	0.0982801	0.753903	Organic acids and derivatives	Carboxylic acids and derivatives	0.716826	0.622	0.0632137	2.02674	1.43627	2.01784
HMDB0028867	Hydroxyprolyl-Leucine	0.3539	0.551914	Organic acids and derivatives	Carboxylic acids and derivatives	0.464643	0.4	0.210564	0.341946	0.286482	0.390763
HMDB0028868	Hydroxyprolyl-Lysine	1.99396	0.157928	Organic acids and derivatives	Carboxylic acids and derivatives	1.02407	0.909	0.345488	1.44403	1.24829	1.68819
HMDB0028876	Hydroxyprolyl-Valine	1.45276	0.228086	Organic acids and derivatives	Carboxylic acids and derivatives	0.229106	0.0451	1.66789	1.00917	0.792733	1.07756
HMDB0028878	Histidinyl-Alanine	17.5265	2.83330165861129e-05	Organic acids and derivatives	Carboxylic acids and derivatives	1.40917	0.207	0.291704	2.95737	2.85771	2.36752
HMDB0028889	Histidinyl-Leucine	0.43502	0.509536	Organic acids and derivatives	Carboxylic acids and derivatives	0.947956	0.828	0.152005	2.16857	2.27939	1.93366
HMDB0028893	Histidinyl-Proline	0.00142369	0.969901	Organic acids and derivatives	Carboxylic acids and derivatives	0.957649	0.826	0.316117	1.01744	0.768621	1.2492
HMDB0028894	Histidinyl-Serine	0.0736869	0.786042	Organic acids and derivatives	Carboxylic acids and derivatives	0.971232	0.857	0.646548	1.40868	1.41945	1.41168
HMDB0028898	Histidinyl-Valine	0.150518	0.698041	Organic acids and derivatives	Carboxylic acids and derivatives	0.933472	0.757	0.126583	1.00561	0.514428	1.18863
HMDB0028900	Isoleucyl-Alanine	0.0360905	0.849329	Organic acids and derivatives	Carboxylic acids and derivatives	1.07313	0.778	0.256782	1.12334	1.17124	0.949102
HMDB0028914	Isoleucyl-Phenylalanine	1.19104	0.27512	Organic acids and derivatives	Carboxylic acids and derivatives	0.76817	0.3	2.0533	2.52088	2.49897	1.10012
HMDB0028917	Isoleucyl-Threonine	0.050789	0.821696	Organic acids and derivatives	Carboxylic acids and derivatives	0.970071	0.886	0.444686	0.810936	0.69875	0.930271
HMDB0028919	Isoleucyl-Tyrosine	0.873804	0.349904	Organic acids and derivatives	Carboxylic acids and derivatives	0.245204	0.0623	2.00139	1.02734	1.12733	0.904121
HMDB0028924	Leucyl-Asparagine	0.0043858	0.947198	Organic acids and derivatives	Carboxylic acids and derivatives	0.921926	0.731	0.0954279	1.5743	1.29092	1.6847
HMDB0028925	Leucyl-Aspartate	2.54323	0.110768	Organic acids and derivatives	Carboxylic acids and derivatives	0.870037	0.422	0.835311	0.627895	0.583573	0.678725
HMDB0028932	Leucyl-Isoleucine	1.56459	0.210995	Organic acids and derivatives	Carboxylic acids and derivatives	1.18783	0.466	0.159304	2.07066	1.61425	2.45398
HMDB0028941	Leucyl-Tyrosine	0.249687	0.617296	Organic acids and derivatives	Carboxylic acids and derivatives	0.548358	0.171	1.59928	1.05901	0.69437	1.10955
HMDB0028942	Leucyl-Valine	0.131254	0.717136	Organic acids and derivatives	Carboxylic acids and derivatives	1.00157	0.994	0.0654075	1.15636	1.1276	1.09561
HMDB0028946	Lysyl-Asparagine	0.0286228	0.865653	Organic acids and derivatives	Carboxylic acids and derivatives	0.911927	0.716	0.502746	2.33724	1.17681	2.11075
HMDB0028953	Lysyl-Histidine	-0.00329102	1	Organic acids and derivatives	Carboxylic acids and derivatives	1.28623	0.45	0.501323	3.05538	2.82789	2.34658
HMDB0028955	Lysyl-Leucine	1.0204	0.312424	Organic acids and derivatives	Carboxylic acids and derivatives	0.331699	0.0284	1.66875	0.934363	0.62932	0.97211
HMDB0028958	Lysyl-Phenylalanine	0.0104783	0.918468	Organic acids and derivatives	Carboxylic acids and derivatives	0.985651	0.968	0.205857	2.97542	2.91043	2.82824
HMDB0028959	Lysyl-Proline	0.41951	0.517182	Organic acids and derivatives	Carboxylic acids and derivatives	0.833058	0.353	0.477958	1.58887	1.67562	1.12745
HMDB0028964	Lysyl-Valine	-0.00401675	1	Organic acids and derivatives	Carboxylic acids and derivatives	1.4701	0.147	0.653429	1.43088	1.10142	1.72651
HMDB0028965	Lysyl-Gamma-glutamate	0.479771	0.488526	Organic acids and derivatives	Carboxylic acids and derivatives	1.19966	0.446	0.219944	3.12603	1.47694	2.6658
HMDB0028976	Methionyl-Isoleucine	0.696356	0.404011	Organic acids and derivatives	Carboxylic acids and derivatives	1.0404	0.849	0.177341	1.16235	1.31924	1.05409
HMDB0028979	Methionyl-Methionine	1.28749	0.256511	Organic acids and derivatives	Carboxylic acids and derivatives	0.770841	0.598	1.691	2.48438	2.99037	1.54963
HMDB0028981	Methionyl-Proline	4.33633	0.0373073	Organic acids and derivatives	Carboxylic acids and derivatives	1.41809	0.369	0.208206	1.72596	2.09012	1.43171
HMDB0028986	Methionyl-Valine	-0.000220553	1	Organic acids and derivatives	Carboxylic acids and derivatives	0.986325	0.95	0.273213	3.19273	2.80048	1.67597
HMDB0028988	Phenylalanyl-Alanine	0.155468	0.693364	Organic acids and derivatives	Carboxylic acids and derivatives	0.871705	0.398	0.340094	1.66734	1.23441	1.6051
HMDB0028991	Phenylalanyl-Aspartate	3.95476	0.0467389	Organic acids and derivatives	Carboxylic acids and derivatives	0.728399	0.27	0.82202	0.73815	0.755061	0.73087
HMDB0028993	Phenylalanyl-Glutamine	13.9445	0.000188288	Organic acids and derivatives	Carboxylic acids and derivatives	6.488	0.318	0.147015	1.18066	1.26572	1.11604
HMDB0028995	Phenylalanyl-Glycine	0.225807	0.63465	Organic acids and derivatives	Carboxylic acids and derivatives	0.866218	0.543	0.596899	1.56643	1.53733	1.62045
HMDB0029005	Phenylalanyl-Threonine	2.30112	0.12928	Organic acids and derivatives	Carboxylic acids and derivatives	1.19383	0.535	0.836043	7.12217	5.25634	3.09922
HMDB0029008	Phenylalanyl-Valine	-0.0014633	1	Organic acids and derivatives	Carboxylic acids and derivatives	1.03075	0.877	0.121249	1.07749	1.04233	0.966784
HMDB0029011	Prolyl-Arginine	0.143126	0.705193	Organic acids and derivatives	Carboxylic acids and derivatives	1.02934	0.885	0.143836	2.30721	2.39206	2.26386
HMDB0029013	Prolyl-Aspartate	0.122613	0.726217	Organic acids and derivatives	Carboxylic acids and derivatives	1.06921	0.761	0.23831	0.6392	0.521576	0.716394
HMDB0029023	Prolyl-Methionine	0.118268	0.730921	Organic acids and derivatives	Carboxylic acids and derivatives	0.746032	0.198	0.951891	1.30431	1.20856	1.38046
HMDB0029027	Prolyl-Threonine	1.29193	0.255693	Organic acids and derivatives	Carboxylic acids and derivatives	0.892863	0.631	1.34421	1.47602	1.42317	1.38784
HMDB0029028	Prolyl-Tryptophan	3.27886	0.0701778	Organic acids and derivatives	Carboxylic acids and derivatives	1.44911	0.158	0.449876	4.79477	2.70018	4.50991
HMDB0029030	Prolyl-Valine	0.499223	0.479842	Organic acids and derivatives	Carboxylic acids and derivatives	0.894497	0.634	0.474477	0.744329	0.672478	0.718488
HMDB0029031	Prolyl-Gamma-glutamate	4.57552	0.0324318	Organic acids and derivatives	Carboxylic acids and derivatives	1.63122	0.181	0.470887	0.792012	0.767123	0.829408
HMDB0029033	Serylarginine	2.01226	0.156033	Organic acids and derivatives	Carboxylic acids and derivatives	1.44613	0.115	0.498881	1.22072	1.29647	0.750953
HMDB0029039	Serylglycine	1.04136	0.307506	Organic acids and derivatives	Carboxylic acids and derivatives	1.15803	0.652	0.502042	0.704691	0.537816	0.834159
HMDB0029042	Serylisoleucine	2.19725	0.138257	Organic acids and derivatives	Carboxylic acids and derivatives	0.974312	0.937	0.213727	2.07334	2.22972	1.97116
HMDB0029043	Serylleucine	0.804361	0.369793	Organic acids and derivatives	Carboxylic acids and derivatives	1.49039	0.198	0.0802205	2.05769	1.37401	1.69122
HMDB0029052	Serylvaline	0.53128	0.466069	Organic acids and derivatives	Carboxylic acids and derivatives	1.02555	0.894	0.136325	6.46016	3.88462	4.83934
HMDB0029057	Threoninyl-Aspartate	4.34061	0.0372137	Organic acids and derivatives	Carboxylic acids and derivatives	1.12949	0.568	0.418484	2.16382	1.79114	2.0519
HMDB0029064	Threoninyl-Isoleucine	6.27017	0.0122787	Organic acids and derivatives	Carboxylic acids and derivatives	1.03976	0.901	0.477399	0.692961	0.556723	0.838812
HMDB0029066	Threoninyl-Lysine	-0.0033821	1	Organic acids and derivatives	Carboxylic acids and derivatives	0.710001	0.232	1.24911	2.29581	3.02148	1.59182
HMDB0029068	Threoninyl-Phenylalanine	0.0206257	0.885803	Organic acids and derivatives	Carboxylic acids and derivatives	0.725725	0.457	0.200352	2.81643	2.17892	3.09186
HMDB0029073	Threoninyl-Tyrosine	1.18892	0.275547	Organic acids and derivatives	Carboxylic acids and derivatives	0.385835	0.0089	1.63536	1.196	0.657738	1.16923
HMDB0029077	Tryptophyl-Arginine	0.00215694	0.962957	Organic acids and derivatives	Carboxylic acids and derivatives	0.818305	0.532	0.908635	1.62712	1.53396	1.75411
HMDB0029086	Tryptophyl-Isoleucine	0.0798574	0.777491	Organic acids and derivatives	Carboxylic acids and derivatives	1.62361	0.0462	1.02643	1.07794	0.865763	1.23155
HMDB0029087	Tryptophyl-Leucine	3.27126	0.0705033	Organic acids and derivatives	Carboxylic acids and derivatives	0.766155	0.556	0.204333	1.1585	1.15077	1.15512
HMDB0029090	Tryptophyl-Phenylalanine	0.0216245	0.88309	Organic acids and derivatives	Carboxylic acids and derivatives	0.912969	0.746	0.281398	2.08109	1.97116	2.20312
HMDB0029091	Tryptophyl-Proline	0.529537	0.466802	Organic acids and derivatives	Carboxylic acids and derivatives	1.37672	0.0708	0.609589	0.556469	0.671376	0.341992
HMDB0029094	Tryptophyl-Tryptophan	1.64926	0.19906	Organic acids and derivatives	Carboxylic acids and derivatives	0.851799	0.717	0.623874	0.916495	0.88557	0.949535
HMDB0029098	Tyrosyl-Alanine	0.59311	0.441219	Organic acids and derivatives	Carboxylic acids and derivatives	1.12604	0.523	0.389874	1.28443	1.46911	0.694867
HMDB0029108	Tyrosyl-Isoleucine	0.0834929	0.772619	Organic acids and derivatives	Carboxylic acids and derivatives	0.988564	0.975	0.622418	1.36476	1.23381	1.50395
HMDB0029112	Tyrosyl-Phenylalanine	1.26081	0.261498	Organic acids and derivatives	Carboxylic acids and derivatives	1.28371	0.241	0.224986	4.22325	3.35705	4.8565
HMDB0029114	Tyrosyl-Serine	0.615679	0.432658	Organic acids and derivatives	Carboxylic acids and derivatives	0.68939	0.26	0.837641	4.26512	1.96983	3.59079
HMDB0029115	Tyrosyl-Threonine	1.20603	0.27212	Organic acids and derivatives	Carboxylic acids and derivatives	0.745762	0.208	0.863789	1.16313	1.21546	1.00183
HMDB0029117	Tyrosyl-Tyrosine	1.73988	0.187154	Organic acids and derivatives	Carboxylic acids and derivatives	1.72197	0.0983	0.216683	0.399571	0.350215	0.448354
HMDB0029118	Tyrosyl-Valine	3.7836	0.0517571	Organic acids and derivatives	Carboxylic acids and derivatives	0.930656	0.723	0.839625	0.450152	0.424577	0.476776
HMDB0029132	Valyl-Lysine	0.114634	0.734929	Organic acids and derivatives	Carboxylic acids and derivatives	1.05176	0.829	0.20529	0.387539	0.366073	0.413229
HMDB0029134	Valyl-Phenylalanine	0.209144	0.647439	Organic acids and derivatives	Carboxylic acids and derivatives	0.88418	0.651	1.20323	0.431	0.359342	0.499398
HMDB0029135	Valyl-Proline	4.63792	0.0312728	Organic acids and derivatives	Carboxylic acids and derivatives	4.43406	0.199	0.517475	0.965115	1.0031	0.884179
HMDB0029137	Valyl-Threonine	0.433673	0.510192	Organic acids and derivatives	Carboxylic acids and derivatives	0.982774	0.933	0.454531	1.33284	1.48359	1.04126
HMDB0029139	Valyl-Tyrosine	0.0175414	0.894633	Organic acids and derivatives	Carboxylic acids and derivatives	0.828259	0.43	0.76135	1.47757	1.69395	1.03316
HMDB0029140	Valyl-Valine	0.0188644	0.890756	Organic acids and derivatives	Carboxylic acids and derivatives	0.927284	0.697	0.211562	1.50156	1.84089	0.680398
HMDB0029202	hesperetin 3'-O-sulfate	0.796048	0.372278	Phenylpropanoids and polyketides	Flavonoids	1.97226	0.388	1.69964	2.25384	1.65567	2.98374
HMDB0029224	N-methylphenylalanine	0.260795	0.609575	Organic acids and derivatives	Carboxylic acids and derivatives	1.46007	0.486	0.0775328	1.35252	1.21034	1.37857
HMDB0029373	Solacauline	0.192851	0.660554	Lipids and lipid-like molecules	Steroids and steroid derivatives	0.7829	0.625	1.44553	0.427096	0.426413	0.412628
HMDB0029440	trans-S-(1-Propenyl)-L-cysteine	0.1671	0.682702	Organic acids and derivatives	Carboxylic acids and derivatives	1.17313	0.78	0.427478	2.28659	0.762182	2.29023
HMDB0029444	2-Pyrrolidineacetic acid	2.10108	0.147195	Organoheterocyclic compounds	Pyrrolidines	1.50921	0.197	0.652098	1.07968	1.06791	1.10921
HMDB0029449	(2R,3R,4R)-2-Amino-4-hydroxy-3-methylpentanoic acid	0.314137	0.575153	Organic acids and derivatives	Carboxylic acids and derivatives	1.24503	0.467	0.0312552	0.568507	0.551136	0.562823
HMDB0029458	Oryzarol	0.0614824	0.804168	Benzenoids	Phenol esters	1.11594	0.585	0.267339	0.765648	0.561717	0.873914
HMDB0029615	2-Azetidinecarboxylic acid	4.09721	0.042954	Organic acids and derivatives	Carboxylic acids and derivatives	1.4052	0.479	0.387188	3.04624	3.16038	1.9051
HMDB0029766	(3S,7E,9R)-4,7-Megastigmadiene-3,9-diol 9-[apiosyl-(1->6)-glucoside]	0.596328	0.439982	Lipids and lipid-like molecules	Fatty Acyls	0.999136	0.997	0.0120903	0.986242	0.657012	1.01689
HMDB0030827	1-(2H-1,3-Benzodioxol-5-yl)-2-[2,6-dimethoxy-4-(prop-2-en-1-yl)phenoxy]propyl acetate	0.0645024	0.799516	Benzenoids	Benzene and substituted derivatives	0.900413	0.833	1.16726	1.10503	0.636822	1.12709
HMDB0031235	(E)-2',4,4',6'-Tetrahydroxy-3',5'-diprenylchalcone	1.30587	0.253143	Phenylpropanoids and polyketides	Linear 1,3-diarylpropanoids	1.31277	0.498	0.528968	0.950647	0.794188	1.13906
HMDB0031236	3'-Geranyl-2',4,4',6'-tetrahydroxychalcone	0.0138205	0.906416	Phenylpropanoids and polyketides	Linear 1,3-diarylpropanoids	1.07454	0.857	0.0807353	1.35337	1.85312	0.85305
HMDB0031423	omega-Salicoyisalicin	0.571072	0.449833	Organic oxygen compounds	Organooxygen compounds	0.532375	0.284	0.905098	2.32907	1.81578	1.87098
HMDB0031658	L-2-Amino-5-hydroxypentanoic acid	-0.000549226	1	Organic acids and derivatives	Carboxylic acids and derivatives	0.841974	0.325	0.40731	1.35557	1.17882	1.35367
HMDB0031661	3-Isovalidene-3alpha,4-dihydrophthalide	2.80337	0.0940664	Organoheterocyclic compounds	Isobenzofurans	0.87838	0.383	0.841438	1.95969	1.66746	2.27019
HMDB0031679	(9xi,10xi,12xi)-9,10-Dihydroxy-12-octadecenoic acid	0.224461	0.635661	Lipids and lipid-like molecules	Fatty Acyls	0.816075	0.359	0.437294	2.48451	1.97594	3.21248
HMDB0031852	2-Methoxy-3-methylpyrazine	16.3199	5.34981579417559e-05	Organoheterocyclic compounds	Diazines	0.346096	0.0482	1.87007	0.747304	0.655612	0.766271
HMDB0032022	Tsugaric acid A	0.640598	0.423494	Lipids and lipid-like molecules	Prenol lipids	11.6998	0.0718	3.18188	3.00896	2.35548	2.72585
HMDB0032099	Dimethyl 3-methoxy-4-oxo-5-(8,11,14-pentadecatrienyl)-2-hexenedioate	0.496888	0.480871	Organic acids and derivatives	Keto acids and derivatives	0.703301	0.46	0.202382	1.12009	0.947727	1.33955
HMDB0032772	Eremopetasitenin C3	0.170057	0.680061	Lipids and lipid-like molecules	Prenol lipids	4.58011	0.342	0.676886	5.87424	2.58131	5.37518
HMDB0033034	Antibiotic GR 95647X	0.264256	0.607211	Benzenoids	Phenols	0.292356	0.228	1.32301	1.17407	0.888604	1.16307
HMDB0033065	(x)-1,2-Propanediol 1-O-b-D-glucopyranoside	8.15029	0.00430542	Organic oxygen compounds	Organooxygen compounds	1.66444	0.26	0.370812	0.819906	0.765474	0.88561
HMDB0033108	Semilepidinoside B	1.62142	0.202894	Organic oxygen compounds	Organooxygen compounds	0.9661	0.872	0.474867	1.24813	1.20385	1.31326
HMDB0033126	[10]-Dehydroshogaol	3.74142	0.0530794	Phenylpropanoids and polyketides	Cinnamic acids and derivatives	3.23841	0.152	0.887766	3.14382	2.25157	2.26546
HMDB0033465	Feruloyl-2-hydroxyputrescine	0.0511877	0.821009	Phenylpropanoids and polyketides	Cinnamic acids and derivatives	0.30956	0.000731	2.49348	1.05997	1.07787	1.03984
HMDB0033529	(+)-2,3-Dihydro-3-methyl-1H-pyrrole	0.346275	0.556229	Organoheterocyclic compounds	Pyrrolines	1.46164	0.386	0.323364	1.54467	1.74935	1.03257
HMDB0033598	N5-(4-Methoxybenzyl)glutamine	0.0597866	0.806834	Organic acids and derivatives	Carboxylic acids and derivatives	0.533919	0.112	1.60643	1.78045	1.57176	1.85665
HMDB0033602	Brassica oleracea Alkaloid	0.0547264	0.815034	Organic acids and derivatives	Carboxylic acids and derivatives	2.22113	0.0943	1.66834	0.537458	0.451677	0.624703
HMDB0033675	L-Lysopine	2.39445	0.121767	Organic acids and derivatives	Carboxylic acids and derivatives	1.41901	0.564	0.185762	1.98288	2.43018	1.71843
HMDB0034032	6-(2-Carboxyethyl)-7-hydroxy-2,2-dimethyl-4-chromanone glucoside	0.156247	0.692636	Organic oxygen compounds	Organooxygen compounds	5.51177	0.326	0.427723	1.94221	1.64216	2.06575
HMDB0034677	Cinncassiol D1 glucoside	0.0106925	0.917642	Lipids and lipid-like molecules	Prenol lipids	0.677505	0.294	1.06696	2.02342	1.94877	2.0733
HMDB0034887	3alpha,4,5,7alpha-Tetrahydro-5-hydroxy-1H-isoindole-1,3(2H)-dione	0.00388616	0.950293	Organoheterocyclic compounds	Isoindoles and derivatives	0.823949	0.089	0.600717	2.97874	2.28055	2.65935
HMDB0035221	(3beta,17alpha,23S)-17,23-Epoxy-3,28,29-trihydroxy-27-norlanost-8-en-24-one	0.254656	0.613816	Lipids and lipid-like molecules	Prenol lipids	0.80649	0.294	0.414455	1.12707	1.07024	0.871644
HMDB0035445	2''-Methoxy--oleuropein	2.58568	0.107834	Lipids and lipid-like molecules	Prenol lipids	1.14889	0.784	2.18045	0.935984	0.878675	0.909397
HMDB0035582	1-Phenyl-1,3-heptadecanedione	0.152517	0.696141	Organic oxygen compounds	Organooxygen compounds	1.42041	0.194	0.648237	1.66004	1.44623	1.81986
HMDB0035624	(17alpha,23S)-Epoxy-28,29-dihydroxy-27-norlanost-8-ene-3,24-dione	0.0867131	0.768398	Lipids and lipid-like molecules	Prenol lipids	1.06795	0.698	0.000964565	1.52525	1.45615	1.61421
HMDB0035935	Dihydroisoalantolactone	-0.000516193	1	Lipids and lipid-like molecules	Prenol lipids	1.32145	0.32	1.48132	6.92435	1.69404	5.19131
HMDB0035971	(17alpha,23S)-17,23-Epoxy-29-hydroxy-27-norlanosta-1,8-diene-3,15,24-trione	0.537497	0.463472	Lipids and lipid-like molecules	Steroids and steroid derivatives	0.811974	0.19	0.878344	0.534253	0.528939	0.495667
HMDB0036301	N-gamma-L-Glutamyl-D-alanine	0.0240412	0.87678	Organic acids and derivatives	Carboxylic acids and derivatives	0.978013	0.929	0.518523	3.67575	3.83143	3.32748
HMDB0036368	(R)-3,4-Dihydro-2-methyl-2-(4,8,12-trimethyl-3,7,11-tridecatrienyl)-2H-1-benzopyran-6-ol	0.0150501	0.902361	Lipids and lipid-like molecules	Prenol lipids	1.65798	0.0174	1.18831	0.579732	0.644345	0.481437
HMDB0036377	7-Hydroxy-2-methyl-4-oxo-4H-1-benzopyran-5-carboxylic acid 7-glucoside	4.42311	0.0354555	Organic oxygen compounds	Organooxygen compounds	5.40458	0.336	0.467549	0.970691	0.903883	1.03611
HMDB0036652	(2xi,20beta)-2,20-Dihydroxy-3-oxo-12-ursen-28-oic acid	0.523606	0.469307	Lipids and lipid-like molecules	Prenol lipids	0.944296	0.718	0.279335	1.3761	1.25339	1.42856
HMDB0037113	1,2,5,6-Tetrahydro-4H-pyrrolo[3,2,1-ij]quinolin-4-one	0.146358	0.70204	Organoheterocyclic compounds	Quinolines and derivatives	1.54328	0.733	1.78308	2.0032	1.65918	2.06469
HMDB0037260	Todatriol glucoside	0.13615	0.712139	Lipids and lipid-like molecules	Fatty Acyls	0.204319	0.0472	1.69324	1.44767	1.14852	0.994281
HMDB0037298	1,3,8-Trihydroxy-4-methyl-2,7-diprenylxanthone	0.0630373	0.801758	Organoheterocyclic compounds	Benzopyrans	1.10804	0.699	0.145749	1.78385	1.4268	2.14298
HMDB0037483	2',4',6'-Trihydroxydihydrochalcone 2'-glucoside	0.219518	0.639407	Phenylpropanoids and polyketides	Flavonoids	1.29285	0.602	0.0168746	1.56777	1.55138	1.4487
HMDB0037754	Wharangin	2.0209	0.155147	Phenylpropanoids and polyketides	Flavonoids	3.43641	0.271	0.911298	1.12753	1.15867	0.841511
HMDB0037794	(3S,3'R,5R,6R)-7',8'-Didehydro-3,6-epoxy-5,6-dihydro-beta,beta-carotene-3',5-diol	4.83567	0.0278768	Lipids and lipid-like molecules	Prenol lipids	0.719375	0.0495	1.38245	5.58153	0.956178	4.23009
HMDB0037914	(2beta,3alpha,9alpha,24R)-Ergosta-7,22-diene-2,3,9-triol	0.390035	0.532281	Lipids and lipid-like molecules	Steroids and steroid derivatives	0.695035	0.0251	1.48117	1.22506	1.19809	1.26921
HMDB0038152	Lucidone C	0.0679091	0.794406	Lipids and lipid-like molecules	Steroids and steroid derivatives	1.45647	0.592	0.642558	0.978822	0.749335	1.14704
HMDB0038228	4-O-alpha-D-Galactopyranosylcalystegine B2	0.0411574	0.839234	Organic oxygen compounds	Organooxygen compounds	1.06511	0.949	0.287571	1.18646	1.01003	1.41483
HMDB0038336	2-Hydroxy-3-(3,4-dihydroxyphenyl)propanamide	3.63742	0.0564944	Benzenoids	Phenols	0.951629	0.888	0.366512	0.649525	0.568261	0.731953
HMDB0038347	Methylpicraquassioside A	0.0612358	0.804553	Organic oxygen compounds	Organooxygen compounds	1.11132	0.719	0.391541	0.831031	0.749162	0.899143
HMDB0038507	Rheidin A	0.676249	0.410881	Benzenoids	Anthracenes	0.583732	0.283	0.127005	0.714976	0.72096	0.668219
HMDB0038576	Avenanthramide C	0.323275	0.569646	Phenylpropanoids and polyketides	Cinnamic acids and derivatives	3.32534	0.211	1.68541	0.67245	0.689334	0.667472
HMDB0038732	alpha-Ionol O-[arabinosyl-(1->6)-glucoside]	0.138378	0.709899	NA	NA	0.740691	0.29	0.8672	0.763464	0.72549	0.804814
HMDB0038949	3beta,6beta-Dihydroxynortropane	0.516148	0.472489	Alkaloids and derivatives	Tropane alkaloids	1.26591	0.298	0.388676	1.23846	0.884053	1.61177
HMDB0039069	(R)-Byakangelicin 3'-glucoside	3.78735	0.0516412	Phenylpropanoids and polyketides	Coumarins and derivatives	2.37283	0.162	0.848096	0.75988	0.663345	0.861819
HMDB0039685	8-Ocimenyl acetate	0.142542	0.705767	Lipids and lipid-like molecules	Fatty Acyls	1.78453	0.036	1.04787	1.09686	0.570053	1.26874
HMDB0039822	Stigmastane-3,6-dione	0.0492146	0.824436	Lipids and lipid-like molecules	Steroids and steroid derivatives	0.785192	0.211	1.16703	1.21932	1.28737	0.881988
HMDB0040012	2,3-Dihydro-5-(5-methyl-2-furanyl)-1H-pyrrolizine	0.112085	0.737782	Organoheterocyclic compounds	Pyrrolizines	0.879709	0.903	1.64134	1.84463	1.52718	0.945304
HMDB0040465	Perilloside B	-0.00130103	1	Lipids and lipid-like molecules	Prenol lipids	1.16567	0.682	0.575147	0.726332	0.588394	0.87612
HMDB0040729	D-Linalool 3-(6''-malonylglucoside)	1.00361	0.316439	Lipids and lipid-like molecules	Fatty Acyls	0.704845	0.103	1.38963	0.628139	0.694705	0.55794
HMDB0041255	(2S)-2-Butanol O-[b-D-Apiofuranosyl-(1->6)-b-D-glucopyranoside]	0.110244	0.739867	Organic oxygen compounds	Organooxygen compounds	1.34702	0.345	0.150138	1.68667	1.69923	1.67645
HMDB0041421	Sarcodon scabrosus Depsipeptide	0.112502	0.737314	Organic acids and derivatives	Peptidomimetics	0.627673	0.186	2.37293	0.759871	0.786868	0.65388
HMDB0041455	3,6,7-Trihydroxy-4'-methoxyflavone 7-rhamnoside	0.277647	0.598248	Phenylpropanoids and polyketides	Flavonoids	2.82458	0.449	0.788883	3.90687	3.4901	1.60956
HMDB0041778	Tectorigenin 7-sulfate	0.0370624	0.847338	Phenylpropanoids and polyketides	Isoflavonoids	21.3786	0.29	1.57	1.99	2.09365	1.44569
HMDB0041779	Tigloylgomicin H	0.108029	0.7424	Phenylpropanoids and polyketides	Tannins	2.22041	0.182	0.397031	0.600095	0.522005	0.677576
HMDB0059607	apo-[3-methylcrotonoyl-CoA:carbon-dioxide ligase (ADP-forming)]	0.234144	0.628468	Organic acids and derivatives	Carboxylic acids and derivatives	0.97357	0.941	0.287424	0.756556	0.779941	0.695126
HMDB0059622	4-Methylumbelliferone	0.110397	0.739692	Phenylpropanoids and polyketides	Coumarins and derivatives	1.0809	0.944	0.359498	0.726944	0.686729	0.730529
HMDB0059649	3-Acetamidobutanal	0.627785	0.428169	Organic oxygen compounds	Organooxygen compounds	5.14107	0.232	0.92226	1.01825	1.02387	0.95333
HMDB0059651	2-(3,4-Dihydroxybenzoyloxy)-4,6-dihydroxybenzoate	0.300259	0.58372	Phenylpropanoids and polyketides	Depsides and depsidones	0.711837	0.281	0.809803	0.860084	0.840185	0.882779
HMDB0059696	1,2,3,4,Tetrahydro-1,5,7-trimethylnapthalene	1.30042	0.254137	Benzenoids	Tetralins	0.896443	0.299	0.661247	1.58238	1.55192	1.63333
HMDB0059763	3,4-Dimethoxybenzoic acid	0.117504	0.731757	Benzenoids	Benzene and substituted derivatives	0.459907	0.0845	1.08109	0.929825	0.758116	1.12951
HMDB0059819	o-Ethyltoluene	0.274203	0.600526	Benzenoids	Benzene and substituted derivatives	0.886659	0.313	0.650016	0.702519	0.70226	0.714841
HMDB0059851	o-Xylene	0.322305	0.570225	Benzenoids	Benzene and substituted derivatives	0.988768	0.912	0.251486	1.1439	1.16283	1.04041
HMDB0059899	alpha-Methylstyrene	2.20934	0.137177	Benzenoids	Benzene and substituted derivatives	0.865418	0.201	0.834979	0.713026	0.749708	0.649801
HMDB0059905	Ethylbenzene	0.155996	0.69287	Benzenoids	Benzene and substituted derivatives	1.63921	0.0549	1.26001	0.637407	0.674931	0.59379
HMDB0059915	4-Dodecylbenzenesulfonic Acid	0.00330273	0.954171	Benzenoids	Benzene and substituted derivatives	0.960105	0.835	0.507065	1.06279	1.06975	1.06563
HMDB0060014	Phenol glucuronide	0.265066	0.606661	Organic oxygen compounds	Organooxygen compounds	0.572822	0.155	1.42886	0.732057	0.670107	0.804286
HMDB0060080	Thyrotropin releasing hormone	0.858997	0.35402	Organic acids and derivatives	Carboxylic acids and derivatives	0.774719	0.481	0.619408	1.20732	1.20491	1.22539
HMDB0060179	3-Sulfinato-L-alaninate	0.156953	0.691977	Organic acids and derivatives	Carboxylic acids and derivatives	0.717412	0.347	1.15826	1.64538	1.26273	1.82683
HMDB0060254	Aldehydo-D-xylose	1.40132	0.236503	Organic oxygen compounds	Organooxygen compounds	0.466378	0.272	0.499923	0.600374	0.53239	0.658513
HMDB0060289	Quinoline-4,8-diol	1.52871	0.216306	Organoheterocyclic compounds	Quinolines and derivatives	0.769998	0.517	0.0267709	0.52331	0.45922	0.584918
HMDB0060309	(2R)-2-Hydroxy-2-methylbutanenitrile	7.75858	0.0053458	Organic oxygen compounds	Organooxygen compounds	0.774539	0.537	0.0340783	0.805384	0.808869	0.717758
HMDB0060366	3-Carbamoyl-2-phenylpropionaldehyde	0.855386	0.355033	Benzenoids	Benzene and substituted derivatives	0.74461	0.62	2.15457	1.8254	1.64618	2.03855
HMDB0060389	4-Hydroxy-5-phenyltetrahydro-1,3-oxazin-2-one	0.107565	0.742933	Benzenoids	Benzene and substituted derivatives	1.45244	0.299	0.406236	1.64909	0.917331	1.78834
HMDB0060398	5-Hydroxyconiferyl alcohol	0.0212439	0.884116	Benzenoids	Phenols	0.84266	0.131	0.534721	2.2733	1.93509	2.73524
HMDB0060400	5-Phenyl-1,3-oxazinane-2,4-dione	7.42877	0.00641892	Benzenoids	Benzene and substituted derivatives	2.24818	0.199	0.0558191	3.89151	3.38457	4.22515
HMDB0060427	Acetone cyanohydrin	0.00822889	0.92772	Organic oxygen compounds	Organooxygen compounds	0.930737	0.803	0.00548337	3.7863	2.47319	3.54632
HMDB0060428	Acetylhydrazine	0.0080306	0.928594	Organic acids and derivatives	Carboxylic acids and derivatives	0.782581	0.105	0.999553	3.94415	3.42693	4.36132
HMDB0060442	beta-Alanyl-L-lysine	2.72727	0.0986479	Organic acids and derivatives	Peptidomimetics	1.18497	0.398	0.15343	1.67883	1.59069	1.45495
HMDB0060493	N-Acetylmuramate	0.914708	0.338868	Organic oxygen compounds	Organooxygen compounds	0.524168	0.0733	1.40193	1.48992	1.60303	1.41879
HMDB0060495	N-Formyl-L-aspartate	0.808134	0.368673	Organic acids and derivatives	Carboxylic acids and derivatives	0.833771	0.347	0.637939	0.799672	0.578877	1.04451
HMDB0060579	Ramiprilat	0.539091	0.46281	Organic acids and derivatives	Carboxylic acids and derivatives	0.528155	0.456	0.112442	1.95893	1.70623	0.930599
HMDB0060596	Ketotifen-N-glucuronide	2.27349	0.131603	Organic oxygen compounds	Organooxygen compounds	1.63956	0.0591	0.10281	1.12642	1.26943	0.991355
HMDB0060666	Endoxifen	3.68174	0.0550113	Phenylpropanoids and polyketides	Stilbenes	1.79152	0.0488	0.495882	0.712358	0.682018	0.752963
HMDB0060669	p-Hydroxyfelbamate	1.30224	0.253805	Benzenoids	Phenols	0.722533	0.197	0.984834	0.746907	0.474729	0.89608
HMDB0060676	10-Hydroxycarbazepine	4.05489	0.0440437	Organoheterocyclic compounds	Benzazepines	1.14565	0.713	0.336182	1.23962	1.06533	1.42929
HMDB0060677	2,6-Dimethylaniline	0.0474795	0.827509	Benzenoids	Benzene and substituted derivatives	5.33375	0.026	2.08705	3.28785	1.20269	2.8811
HMDB0060819	Digoxigenin monodigitoxoside	0.339297	0.560235	Lipids and lipid-like molecules	Steroids and steroid derivatives	0.910735	0.857	0.833536	1.35675	1.14968	1.63375
HMDB0060852	N,O-Didesmethylvenlafaxine	0.47828	0.489202	Organic oxygen compounds	Organooxygen compounds	0.254861	0.0723	1.75327	0.629152	0.549925	0.711379
HMDB0060990	8-Hydroxycarteolol	0.105472	0.74536	Organoheterocyclic compounds	Quinolines and derivatives	0.161924	0.0742	1.62711	1.52536	1.56814	1.1983
HMDB0061709	15-Methylpalmitate	-0.00261358	1	Organic compounds	Lipids and lipid-like molecules	0.601014	0.148	1.17277	2.44361	2.58288	1.3513
HMDB0061716	N-methylvaline	2.87613	0.0899019	Organic acids and derivatives	Carboxylic acids and derivatives	1.27444	0.39	0.52863	1.52153	1.50954	1.43561
HMDB0062319	1-dodecanoyl-glycero-3-phosphate	0.0477114	0.827095	Lipids and lipid-like molecules	Glycerophospholipids	0.938441	0.848	1.00336	0.778531	0.790832	0.708679
HMDB0062320	1-(9Z,12Z,15Z-octadecatrienoyl)-glycero-3-phosphate	0.0715462	0.789099	Lipids and lipid-like molecules	Glycerophospholipids	24.5679	0.0277	1.99049	1.28854	1.34501	1.18851
HMDB0062323	1-(9Z-hexadecenoyl)-glycero-3-phosphate	0.00600432	0.938236	Lipids and lipid-like molecules	Glycerophospholipids	1.28439	0.375	0.350072	2.11852	2.12838	2.12511
HMDB0062663	Prostaglandin H2 2-glyceryl Ester	0.222747	0.636955	Lipids and lipid-like molecules	Fatty Acyls	1.34738	0.562	1.20118	1.21215	1.06322	1.06446
HMDB0094691	Furanone A	0.113914	0.735732	Organoheterocyclic compounds	Dihydrofurans	3.20394	0.181	0.670024	1.78989	1.93886	1.19885
HMDB0114783	PA(14:0/20:0)	0.40809	0.522941	Lipids and lipid-like molecules	Glycerophospholipids	0.505381	0.0292	1.86037	0.864911	0.844879	0.894306
HMDB0114814	PA(15:0/18:0)	0.0103677	0.918898	Lipids and lipid-like molecules	Glycerophospholipids	0.616559	0.0555	1.60128	0.942555	1.012	0.878495
HMDB0114842	PA(16:0/20:5(5Z,8Z,11Z,14Z,17Z))	0.256911	0.61225	Lipids and lipid-like molecules	Glycerophospholipids	1.12047	0.795	2.10106	1.34854	1.50914	1.23935
HMDB0115537	PA(20:2(11Z,14Z)/18:0)	0.0663136	0.796782	Lipids and lipid-like molecules	Glycerophospholipids	0.760399	0.503	1.36316	0.564594	0.513199	0.612941
HMDB0124831	benzene-1,2,4-triol	0.42654	0.513691	Benzenoids	Benzene and substituted derivatives	1.4024	0.274	0.445748	1.38258	1.50056	1.0694
HMDB0128074	5,7-dihydroxy-2-(4-hydroxyphenyl)-3,4-dihydro-2H-1-benzopyran-4-one	0.581732	0.445634	Phenylpropanoids and polyketides	Flavonoids	1.55274	0.507	0.700264	1.78872	1.37801	1.97594
HMDB0128584	5,7-dihydroxy-6-methoxy-2-phenyl-4H-chromen-4-one	3.64932	0.0560921	Phenylpropanoids and polyketides	Flavonoids	2.24222	0.37	0.74899	1.42627	1.46789	1.33189
HMDB0130150	3,4,5-trihydroxycyclohex-1-ene-1-carboxylic acid	0.114406	0.735182	Organic oxygen compounds	Organooxygen compounds	0.967292	0.901	0.681235	1.88304	1.95454	0.853102
HMDB0130571	5,7-dihydroxy-2-(4-hydroxyphenyl)-6,8-dimethyl-3,4-dihydro-2H-1-benzopyran-4-one	0.0685546	0.793453	Phenylpropanoids and polyketides	Flavonoids	0.407928	0.33	2.04524	1.08829	0.770493	1.42493
HMDB0132913	1-(2,4-dihydroxy-6-methoxyphenyl)-3-phenylprop-2-en-1-one	0.0749649	0.784241	Phenylpropanoids and polyketides	Linear 1,3-diarylpropanoids	0.762101	0.0559	1.01756	0.663464	0.738913	0.578682
HMDB0140256	5,7-dihydroxy-2-phenyl-6-[3,4,5-trihydroxy-6-(hydroxymethyl)oxan-2-yl]-8-(3,4,5-trihydroxyoxan-2-yl)-4H-chromen-4-one	0.0568029	0.811622	Phenylpropanoids and polyketides	Flavonoids	2.46959	0.383	1.34742	1.2945	1.28046	0.919549
HMDB0240280	Mesylate	8.24007	0.00409755	Organic compounds	Organic acids and derivatives	0.764682	0.155	0.471659	0.810958	0.611286	0.983229
HMDB0240288	Tromethamine	1.45722	0.227373	Organic compounds	Organic nitrogen compounds	0.858346	0.328	0.283703	0.629632	0.592857	0.664948

## Sheet: S4
Table S4 The enriched/decreased bacteria between groups in the human cohort, mice experiment, and Qi's dataset
	Human study				Qi et al study				Mouse study
Species	baseMean	Log2FoldChange	Statistic	p-value	baseMean.Qi	log2FoldChange.Qi	stat.Qi	p-value.Qi	baseMean.M	log2FoldChange.M	stat.M	p-value.M	Significance
Acholeplasma_axanthum	36.8557	-0.438058	-0.821463	0.411383	66.3944	-0.947054	-2.63761	0.00834927	30.7634	0.218193	0.496535	0.619517	Qi et al study
Achromobacter_insolitus	76.594	-0.0823768	-0.193551	0.846527	60.4749	0.736956	2.32427	0.0201112	13.5241	-0.591662	-0.772607	0.439755	Qi et al study
Achromobacter_sp._MFA1_R4	157.85	-1.1195	-1.79657	0.0724034	80.0784	-1.85904	-2.77519	0.00551691	16.7737	-1.26981	-0.964541	0.334775	Qi et al study
Acidaminococcus_fermentans	214.208	0.437411	1.87455	0.060855	585.836	-0.535978	-2.44003	0.014686	191.95	0.420614	1.48835	0.136658	Qi et al study
Acidimicrobium_ferrooxidans	8.86762	-0.864868	-0.811132	0.41729	22.379	-0.813589	-1.41038	0.158429	56.5527	-1.37038	-3.94667	7.92e-05	Mouse study
Acidipropionibacterium_acidipropionici	27.1366	0.269187	0.400369	0.688885	58.0497	-0.638451	-2.22119	0.0263381	92.0292	0.367019	1.39937	0.161701	Qi et al study
Acidobacterium_capsulatum	99.6142	-0.843281	-1.94426	0.0518638	97.9224	-0.983781	-2.66253	0.00775545	162.948	-0.335224	-1.12542	0.260412	Qi et al study
Acidovorax_avenae	83.6054	-0.791442	-1.73178	0.0833132	79.6129	-0.674656	-2.21556	0.0267218	94.907	0.60353	1.77512	0.0758774	Qi et al study
Acinetobacter_johnsonii	204.095	-1.00385	-1.96615	0.0492814	171.094	-1.0306	-2.74899	0.00597797	7.20418	-6.15766	-2.31735	0.0204847	Qi et al study
Acinetobacter_schindleri	63.6099	0.437831	1.28276	0.199577	139.538	-1.00622	-3.109	0.00187719	64.9342	-0.00711958	-0.0222589	0.982241	Qi et al study
Acinetobacter_sp._WCHA45	10.3222	-0.577349	-0.501492	0.616025	9.57306	-0.555778	-0.532176	0.594604	9.36573	-6.53682	-3.27192	0.00106819	Mouse study
Aerococcus_christensenii	64.0945	-0.829385	-0.944521	0.344904	88.9599	-1.89104	-3.43999	0.00058174	15.2862	-0.375419	-0.277747	0.781206	Qi et al study
Aeromonas_encheleia	29.8833	-0.0866981	-0.156815	0.875391	61.7185	-0.936964	-2.83229	0.00462156	27.7229	0.208995	0.717031	0.473355	Qi et al study
Aeromonas_veronii	306.089	-0.702203	-2.04659	0.0406984	394.204	-0.739325	-3.3062	0.000945698	1014.45	-0.102442	-0.263988	0.79179	Qi et al study
Agrobacterium_larrymoorei	69.8545	0.566771	1.10593	0.268758	74.0129	0.911192	3.15706	0.0015937	53.1109	-0.164293	-0.55733	0.577302	Qi et al study
Agromyces_aureus	41.5195	-2.79833	-2.71654	0.00659686	32.2368	-0.895706	-1.68472	0.0920426	3.57009	0.401687	0.148901	0.881632	Human study
Alcaligenes_faecalis	259.264	-0.743897	-2.03809	0.0415409	218.818	-0.888507	-3.60112	0.000316855	130.053	-0.0719013	-0.271346	0.786125	Qi et al study
Alienimonas_californiensis	47.3189	-1.79856	-3.63692	0.000275922	59.1721	-1.00567	-2.47594	0.0132885	51.7967	0.170185	0.619697	0.535458	Human study & Qi et al study
Alistipes_megaguti	35312.1	-0.465919	-0.863414	0.38791	7255.53	-1.93546	-4.94716	7.53e-07	4479.45	-0.165819	-0.66685	0.504868	Qi et al study
Alistipes_onderdonkii	118511	-0.511648	-0.95386	0.340155	56257.7	0.958987	2.23481	0.0254299	4980.87	-0.184045	-0.751732	0.452212	Qi et al study
Alistipes_sp._dk3624	17751.7	-0.252054	-0.573888	0.566044	9613.23	-0.873724	-2.04631	0.0407261	4081.11	-0.576659	-1.70265	0.0886342	Qi et al study
Alkaliphilus_oremlandii	71.94	-0.0283759	-0.0776697	0.938091	123.94	-1.19419	-3.90964	9.24e-05	95.7505	0.011202	0.0314555	0.974906	Qi et al study
Anaerocolumna_sp._CBA3638	588.054	-0.0782697	-0.432037	0.665714	810.123	0.401025	3.9367	8.26e-05	1114.93	-0.231362	-0.509161	0.610639	Qi et al study
Anaerostipes_rhamnosivorans	914.404	0.422477	2.65591	0.00790952	1180.56	0.168949	1.70776	0.0876812	1101.21	0.048895	0.126536	0.899308	Human study
Aquimarina_sp._BL5	107.801	-1.56879	-3.63609	0.00027681	63.5398	-1.19033	-3.1854	0.00144556	9.47102	0.669879	0.426063	0.670062	Human study & Qi et al study
Arabia_massiliensis	138.281	0.30767	1.11437	0.26512	218.943	-0.392615	-2.41714	0.0156428	1325.97	-0.399862	-0.781304	0.434623	Qi et al study
Arcanobacterium_haemolyticum	46.1219	0.345892	0.425537	0.670445	144.939	-1.00036	-3.07629	0.00209591	9.33294	0.13798	0.060406	0.951832	Qi et al study
Archangium_gephyra	51.8849	-0.515963	-1.47639	0.13984	96.0507	-0.562753	-2.51723	0.0118282	63.1307	0.132736	0.63866	0.523044	Qi et al study
Arcobacter_canalis	186.42	-2.12748	-1.89254	0.0584195	139.804	-1.8877	-2.14803	0.0317114	67.2576	-0.700612	-0.714554	0.474885	Qi et al study
Arcobacter_cryaerophilus	54.3282	-0.00452186	-0.00761352	0.993925	72.3501	-0.175697	-0.461388	0.64452	123.76	1.0549	3.17157	0.00151616	Mouse study
Arcobacter_ellisii	46.212	-0.725567	-1.02148	0.307026	65.2191	-1.29593	-3.23441	0.00121893	16.9891	0.301009	0.266808	0.789617	Qi et al study
Arenibacter_algicola	69.6884	0.602861	1.42472	0.154239	61.0929	0.560886	2.19956	0.0278383	31.8871	0.0518347	0.16354	0.870093	Qi et al study
Arthrobacter_sp._Rue61a	0.914968	-3.29789	-1.12997	0.258489	16.0514	-0.219977	-0.131609	0.895293	25.7352	-7.99399	-5.69442	1.24e-08	Mouse study
Asaia_bogorensis	13.3349	-0.409339	-0.378664	0.704937	7.86936	-0.523559	-0.601	0.54784	52.179	-0.833964	-3.6195	0.000295173	Mouse study
Bacillus_asahii	63.3872	-1.5551	-3.12592	0.00177249	43.6854	-0.442705	-1.86893	0.0616321	16.9386	0.3115	0.350453	0.725999	Human study
Bacillus_beveridgei	47.4624	0.503991	1.50474	0.132392	56.1259	0.613821	2.92243	0.00347312	44.751	0.323442	0.750428	0.452997	Qi et al study
Bacillus_cereus	950.718	0.0331476	0.144053	0.885459	1368.03	-0.471256	-2.04129	0.0412222	3083.01	-0.859556	-3.57811	0.000346081	Qi et al study & Mouse study
Bacillus_coagulans	89.8619	-0.600401	-2.70458	0.00683904	117.072	-0.0799941	-0.448979	0.653447	184.831	-0.0549384	-0.240708	0.809782	Human study
Bacillus_halodurans	40.6479	-0.106954	-0.424435	0.671249	70.5148	0.390202	2.04875	0.040487	60.7281	0.424605	1.50259	0.132945	Qi et al study
Bacillus_kochii	31.8176	-0.264106	-0.542866	0.587222	51.695	-0.771635	-2.05154	0.0402145	31.6448	-0.504583	-0.799933	0.423749	Qi et al study
Bacillus_megaterium	158.824	-0.209217	-0.884029	0.376681	187.758	-0.464718	-2.86358	0.00418881	141.57	-0.742014	-1.69367	0.0903289	Qi et al study
Bacillus_mesonae	47.0889	-0.1013	-0.45748	0.647326	97.4771	-0.557748	-2.35987	0.0182815	41.353	0.041582	0.103214	0.917793	Qi et al study
Bacillus_mycoides	81.0773	-1.50968	-3.09858	0.00194451	80.8154	0.0855448	0.359889	0.71893	50.7262	-0.72204	-1.10418	0.269517	Human study
Bacillus_safensis	63.8356	0.3909	0.841528	0.400052	49.7127	0.714615	2.56518	0.0103121	64.3769	-0.141636	-0.29612	0.767139	Qi et al study
Bacillus_sp._1NLA3E	20.8817	-0.23351	-0.371358	0.710371	46.6137	-0.726431	-2.63062	0.00852294	21.36	-0.290749	-0.324237	0.745758	Qi et al study
Bacillus_sp._FJAT-18017	66.3531	-0.266509	-1.07614	0.281864	90.935	0.355838	2.07682	0.0378181	200.345	-0.233916	-0.748544	0.454132	Qi et al study
Bacillus_sp._FJAT-22090	62.7995	-1.59063	-2.52602	0.0115364	31.2933	-0.832556	-2.53138	0.0113614	139.551	-0.181779	-0.63028	0.528512	Human study
Bacillus_sp._FJAT-45348	46.947	0.321065	0.946593	0.343846	77.6645	0.690721	2.24799	0.0245769	30.4722	-1.17061	-1.75875	0.0786205	Qi et al study
Bacillus_sp._S3	106.492	-0.510414	-1.06252	0.288001	95.0934	-0.952231	-3.26081	0.00111095	49.8095	0.413804	1.28104	0.20018	Qi et al study
Bacillus_thuringiensis	323.146	0.0464906	0.2267	0.820657	414.22	-0.571585	-2.66941	0.00759847	337.696	0.022468	0.108334	0.91373	Qi et al study
Bacillus_velezensis	349.004	-0.14629	-0.461533	0.644416	306.801	-0.416892	-2.52726	0.0114956	182.363	0.0465738	0.134848	0.892732	Qi et al study
Bacteroidales_bacterium_CF	420.443	-0.787038	-2.07121	0.0383388	244.257	-1.32781	-3.70084	0.000214888	1872.76	-0.824752	-2.94976	0.00318024	Qi et al study & Mouse study
Bacteroides_caccae	262285	0.406796	0.918403	0.358408	76661.8	1.49833	4.13816	3.5e-05	20928.8	0.0417392	0.0848139	0.932409	Qi et al study
Bacteroides_caecimuris	75635.5	0.504686	1.70367	0.088443	22380.3	1.45587	5.21563	1.83e-07	271042	-0.0868048	-0.217683	0.827676	Qi et al study
Bacteroides_cellulosilyticus	199592	-0.849304	-1.79563	0.072553	61119.3	1.53061	3.77206	0.000161902	3780.85	-0.583955	-1.75937	0.0785151	Qi et al study
Bacteroides_dorei	882660	0.233586	0.502007	0.615663	360799	1.45732	3.70131	0.000214491	26951.6	-0.422398	-0.915169	0.360103	Qi et al study
Bacteroides_fragilis	764569	1.29398	3.12873	0.00175563	207738	0.763987	2.50237	0.0123365	63392.6	-0.293318	-0.934067	0.350269	Human study & Qi et al study
Bacteroides_helcogenes	14884.5	0.198286	0.609325	0.542309	7312.62	1.51333	5.0704	3.97e-07	5038.5	-0.617889	-1.97356	0.0484315	Qi et al study
Bacteroides_heparinolyticus	11486	0.24981	0.94171	0.346341	5861.54	1.02541	3.40993	0.000649789	3831.8	-0.613085	-1.88647	0.059231	Qi et al study
Bacteroides_intestinalis	106247	-0.534549	-1.18851	0.234631	53431.3	0.980642	2.51433	0.011926	4419.12	-0.370438	-1.07933	0.280443	Qi et al study
Bacteroides_ovatus	1.56268e+06	0.152279	0.317489	0.750873	322911	2.10569	6.28662	3.24e-10	43574.6	-0.0434011	-0.100662	0.919819	Qi et al study
Bacteroides_salanitronis	46908.3	0.559589	1.87473	0.0608294	13479.1	0.831186	2.88768	0.0038809	12213.7	-0.276978	-0.909931	0.362859	Qi et al study
Bacteroides_sp._A1C1	358221	0.915374	2.55265	0.0106907	145922	1.56259	4.791	1.66e-06	36776.6	-1.62891	-2.83431	0.00459253	Human study & Qi et al study
Bacteroides_thetaiotaomicron	529608	0.356617	1.00313	0.3158	147450	0.84707	2.6196	0.00880335	19094.1	0.215986	0.524479	0.599945	Qi et al study
Bacteroides_uniformis	1.09543e+06	0.431443	1.28169	0.199952	534674	1.45812	4.28617	1.82e-05	54808.6	-1.33398	-2.35885	0.0183317	Qi et al study
Bacteroides_xylanisolvens	473684	0.773905	2.38374	0.0171376	121503	1.7306	5.42137	5.91e-08	32736.4	-0.0904091	-0.199495	0.841876	Qi et al study
Bacteroides_zoogleoformans	8678.88	0.23611	0.877337	0.380304	4316.46	1.20355	4.18208	2.89e-05	8046.03	-0.543055	-1.90409	0.056899	Qi et al study
Bergeyella_cardium	55.5115	-2.13232	-2.63639	0.00837939	44.1969	-0.848219	-0.987186	0.323552	28.843	-0.769441	-1.9278	0.0538804	Human study
Bifidobacterium_actinocoloniiforme	22.5988	-0.809781	-1.36946	0.170855	148.564	-0.969265	-3.15165	0.00162353	22.6971	-0.18498	-0.540056	0.589158	Qi et al study
Bifidobacterium_angulatum	151.168	-0.923638	-2.20717	0.0273021	1130.38	-0.972613	-2.61438	0.00893902	40.9095	-0.288776	-0.852142	0.394135	Qi et al study
Bifidobacterium_animalis	155.306	-0.373002	-1.18416	0.236348	378.354	-1.08536	-3.79896	0.000145306	320.818	-0.785407	-1.36677	0.171698	Qi et al study
Bifidobacterium_asteroides	20.6516	-0.150402	-0.303071	0.761836	78.8413	-0.757297	-3.08617	0.00202751	38.3055	0.653687	1.97675	0.0480703	Qi et al study
Bifidobacterium_breve	2110.75	0.106072	0.374255	0.708214	5453.66	-0.704854	-3.04256	0.00234575	764.705	0.721472	1.90881	0.0562862	Qi et al study
Bifidobacterium_catenulatum	2216.85	-1.42988	-3.28279	0.00102787	22836.3	-1.28245	-3.09741	0.00195218	82.5216	0.515649	1.54334	0.122749	Human study & Qi et al study
Bifidobacterium_choerinum	18.2022	-0.186865	-0.273313	0.784612	61.1747	-1.03066	-3.03926	0.00237158	302.08	-1.25262	-1.94874	0.0513259	Qi et al study
Bifidobacterium_dentium	204.397	-0.2722	-0.480829	0.630638	717.793	-0.980912	-2.9139	0.00356944	15.534	-0.678616	-0.636847	0.524224	Qi et al study
Bifidobacterium_gallinarum	86.2436	-0.460369	-1.04385	0.296554	540.009	-1.25847	-3.69372	0.000221	69.6884	-0.223991	-1.03147	0.30232	Qi et al study
Bifidobacterium_longum	14652.2	-0.837416	-2.12911	0.0332452	156119	-0.884268	-2.05858	0.0395343	433.072	-0.118008	-0.393711	0.693794	Qi et al study
Bifidobacterium_pseudocatenulatum	17496.3	-1.60367	-2.75944	0.00579007	185718	-1.04768	-2.19913	0.0278686	255.491	-0.168924	-0.573692	0.566176	Human study & Qi et al study
Bifidobacterium_pseudolongum	67.2675	-0.351748	-0.761796	0.446182	135.522	-0.922103	-3.58102	0.000342251	41240.1	-0.442378	-0.584314	0.559009	Qi et al study
Bifidobacterium_scardovii	80.5314	-0.373796	-1.32745	0.184359	305.256	-0.848694	-3.9948	6.47e-05	25.6873	-0.0948181	-0.273702	0.784314	Qi et al study
Bifidobacterium_thermophilum	75.6786	0.340067	0.878772	0.379525	226.487	-0.801163	-3.30332	0.000955463	32.9122	-1.03312	-1.49487	0.134948	Qi et al study
Blastochloris_viridis	135.316	-0.728641	-0.95669	0.338724	91.9476	-1.57025	-2.84231	0.00447882	45.7362	-0.00615597	-0.0174332	0.986091	Qi et al study
Blautia_producta	5968.83	0.520709	2.5618	0.0104132	8120.97	0.262095	1.76067	0.0782943	9884.26	0.0968041	0.27388	0.784177	Human study
Blautia_sp._N6H1-15	6485.56	1.7699	6.15584	7.46805e-10	6307.31	-0.0643048	-0.34707	0.728539	2882.26	-0.16211	-0.419747	0.67467	Human study
Blautia_sp._SC05B48	74063.7	-0.788203	-2.79366	0.00521156	46820.1	-0.0835612	-0.500727	0.616563	2999.7	-0.00186649	-0.00508498	0.995943	Human study
Bordetella_sp._HZ20	125.934	-1.1956	-1.74701	0.080636	77.0487	-1.82546	-2.22732	0.0259261	9.9252	-1.62687	-0.884632	0.376355	Qi et al study
Borrelia_miyamotoi	53.9622	-0.200742	-0.256994	0.797183	30.471	-0.780519	-1.16752	0.242999	13.4981	-7.06272	-3.5898	0.000330937	Mouse study
Brachyspira_pilosicoli	67.3055	0.737886	1.49002	0.13622	213.765	-1.74671	-3.72343	0.000196536	50.1374	0.416025	1.40087	0.161254	Qi et al study
Bradyrhizobium_sp.	86.0519	-0.0767086	-0.183667	0.854275	93.9646	-0.344896	-0.84722	0.396872	22.0249	-7.76931	-5.43782	5.39e-08	Mouse study
Brevefilum_fermentans	12.6781	-0.419574	-0.566821	0.570836	43.9289	1.07444	2.98918	0.00279727	14.9822	-0.975318	-1.33526	0.181791	Qi et al study
Brevibacillus_agri	32.498	-0.447142	-0.994258	0.320097	58.4444	-0.448726	-2.03601	0.0417491	89.5765	-0.0518163	-0.227162	0.820298	Qi et al study
Brevibacillus_brevis	184.003	-0.32136	-1.04505	0.296002	203.775	-0.5889	-2.33666	0.0194567	273.368	0.228458	0.95218	0.341005	Qi et al study
Brevibacillus_sp._7WMA2					0.424658	-2.19617	-0.752988	0.451457	51.2076	-23.995	-7.98849	1.37e-15	Mouse study
Buchnera_aphidicola	318.617	-0.255872	-1.13583	0.256029	426.427	-0.969655	-4.69353	2.69e-06	323.461	0.147391	0.852759	0.393793	Qi et al study
Burkholderia_sp._IDO3	20.6233	-0.0518393	-0.0462635	0.9631	15.7421	-0.529726	-0.714308	0.475037	6.37053	-5.97975	-2.92267	0.00347049	Mouse study
Burkholderia_sp._KJ006	140.549	-2.30789	-1.2003	0.230021	142.152	-3.41529	-2.24623	0.0246894					Qi et al study
Burkholderiales_bacterium_YL45	768.548	-0.204382	-0.432435	0.665425	617.686	1.01865	2.5701	0.010167	634.392	0.33741	0.645726	0.518457	Qi et al study
Caldicellulosiruptor_changbaiensis	68.6127	-0.322022	-1.10264	0.270185	111.484	-0.742247	-2.53417	0.0112715	93.6817	0.515948	1.47012	0.14153	Qi et al study
Caloramator_sp._E03	75.2477	0.508523	1.57551	0.115138	109.659	-0.581323	-2.91182	0.00359335	83.1712	0.196059	0.599914	0.548563	Qi et al study
Caloranaerobacter_azorensis	184.337	-0.588194	-1.04358	0.29668	225.106	-1.38818	-4.44228	8.9e-06	83.7882	0.331446	0.842147	0.399706	Qi et al study
Caminibacter_mediatlanticus	24.0525	-1.44566	-1.60035	0.109521	48.8151	-2.22671	-3.7981	0.000145807	45.5045	0.699279	1.86563	0.0620929	Qi et al study
Campylobacter_concisus	221.228	0.522133	1.07704	0.281461	68.7725	0.587451	2.08532	0.03704	74.2658	0.304066	0.845701	0.397719	Qi et al study
Campylobacter_fetus	117.115	-0.514609	-0.693518	0.487985	64.3527	-1.90186	-3.36544	0.00076423	39.0506	0.294605	0.751864	0.452133	Qi et al study
Candidatus_Accumulibacter_phosphatis	129.449	-1.29884	-3.1079	0.00188422	97.2113	-1.347	-3.17346	0.00150634	79.5187	-0.177541	-0.496163	0.61978	Human study & Qi et al study
Candidatus_Izimaplasma_sp._HR1	11.3152	-0.352166	-0.422887	0.672377	45.4431	-0.987941	-2.31535	0.0205938	26.028	0.533128	0.568822	0.569477	Qi et al study
Candidatus_Kuenenia_stuttgartiensis	50.3205	-1.58823	-2.62269	0.00872379	47.0686	0.0675824	0.153101	0.878318	48.5104	0.288291	0.693235	0.488162	Human study
Candidatus_Riesia_pediculischaeffi	66.7751	0.549093	0.555939	0.578252	46.1345	2.35864	3.34342	0.000827524					Qi et al study
Capnocytophaga_sputigena	166.535	0.00375065	0.00898602	0.99283	85.9575	1.22941	2.46291	0.0137815	114.111	-0.386044	-1.55536	0.11986	Qi et al study
Caproiciproducens_sp._NJN-50	251.248	-0.38488	-1.59821	0.109996	578.271	-0.399824	-2.50505	0.0122432	559.106	0.00603549	0.0175113	0.986029	Qi et al study
Carboxydothermus_hydrogenoformans	78.6489	-0.0314269	-0.0884815	0.929494	51.269	0.572496	2.62602	0.00863906	79.2116	0.0606159	0.242932	0.808058	Qi et al study
Carnobacterium_maltaromaticum	121.844	-0.614868	-1.25614	0.209066	96.8705	0.869905	2.85658	0.00428231	94.6247	0.296613	0.709025	0.478309	Qi et al study
Catenovulum_sediminis	72.7141	1.15979	1.56127	0.118461	49.2797	1.15648	2.29076	0.0219775	37.0211	-0.304702	-0.820765	0.41178	Qi et al study
Cellulomonas_sp._Y8	21.0933	-0.362604	-0.378764	0.704863	45.0242	-0.92284	-2.53248	0.0113258	25.3502	0.580796	0.651993	0.514406	Qi et al study
Cellvibrio_sp._KY-GH-1	43.3911	-0.0608274	-0.101268	0.919338	32.4217	0.296616	0.757066	0.449011	42.0802	1.3122	3.01848	0.0025405	Mouse study
Chlorobaculum_tepidum	141.151	-0.351248	-0.516842	0.605266	84.8329	-1.6239	-3.33554	0.000851341	70.5221	-0.394335	-1.37772	0.168291	Qi et al study
Chlorobium_limicola	234.081	-1.03097	-2.19547	0.0281301	183.154	-1.04764	-2.77637	0.00549694	44.9056	0.0976167	0.311966	0.755066	Qi et al study
Chlorobium_phaeobacteroides	47.3081	1.04106	2.61745	0.00885907	35.1854	-0.131885	-0.421338	0.673508	153.635	-0.314228	-1.88444	0.059505	Human study
Christensenella_minuta	3403.11	0.241505	0.746377	0.45544	7302.55	-0.783514	-3.07403	0.00211186	1166.99	-0.811517	-1.92137	0.0546854	Qi et al study
Chromobacterium_sp._ATCC_53434	109.432	-0.970493	-1.58447	0.113086	167.382	-1.42365	-3.94091	8.12e-05	49.7123	-0.937635	-3.85889	0.000113901	Qi et al study & Mouse study
Chryseobacterium_gleum	172.374	0.244305	0.92171	0.35668	164.783	0.495173	2.52186	0.0116735	962.241	-0.284827	-0.851266	0.394621	Qi et al study
Chryseobacterium_shandongense	123.07	-0.444639	-1.08461	0.278095	90.8752	0.499066	2.09742	0.0359567	133.909	-0.191053	-0.527405	0.597912	Qi et al study
Chryseobacterium_sp._G0201	113.183	-0.624206	-1.18019	0.237923	89.4569	-1.42819	-3.47021	0.000520051	46.3874	-0.529681	-2.11335	0.0345711	Qi et al study
Citrobacter_braakii	52.5824	2.32698	1.72322	0.0848488	203.195	1.38067	2.18233	0.0290851	3.83801	5.5342	1.83759		Qi et al study
Citrobacter_freundii	1152.99	1.68501	3.39158	0.000694904	1947.5	1.74149	4.09541	4.21e-05	141.232	-0.328162	-0.32658	0.743986	Human study & Qi et al study
Citrobacter_freundii_complex_sp._CFNIH9	48.8956	11.4577	6.38525	1.71123e-10	121.668	2.40037	1.54135	0.123232					Human study
Citrobacter_portucalensis	7088.64	-1.32923	-1.81068	0.0701903	4811.32	3.03797	6.66964	2.56e-11	58.5691	-0.148885	-0.1514	0.87966	Qi et al study
Citrobacter_sp._LY-1	63.3436	1.72122	2.4233	0.0153801	109.818	0.991787	2.16664	0.0302619	0.959503	3.55224	1.16986	0.242059	Qi et al study
Citrobacter_youngae	85.6737	1.22569	1.06914	0.285006	197.921	1.92364	2.55241	0.0106979					Qi et al study
Clavibacter_michiganensis	194.667	-1.34112	-2.87102	0.00409145	200.837	-1.28605	-3.51523	0.000439369	187.014	-0.356446	-1.6935	0.0903606	Human study & Qi et al study
Cloacibacillus_porcorum	513.929	-0.416257	-0.851432	0.39453	313.523	-0.950217	-3.48518	0.000491802	229.548	0.328427	0.994012	0.320217	Qi et al study
Clostridiales_bacterium_CCNA10	26033.6	0.95327	2.81211	0.0049217	25190.1	0.47119	2.62613	0.00863621	10268.3	0.580119	1.35917	0.174093	Human study & Qi et al study
Clostridium_aceticum	77.9375	0.309626	1.30526	0.191803	105.12	-0.441026	-2.47503	0.0133226	92.2797	-0.288435	-0.727627	0.466842	Qi et al study
Clostridium_argentinense	265.572	-0.847896	-2.5061	0.012207	267.868	-0.834924	-4.07564	4.59e-05	79.4273	-0.136465	-0.385756	0.699677	Qi et al study
Clostridium_botulinum	897.002	0.185077	0.917674	0.35879	1347.64	-0.497186	-2.84181	0.00448578	796.361	0.0402302	0.178331	0.858463	Qi et al study
Clostridium_isatidis	93.5658	-0.177915	-0.555321	0.578675	188.172	-0.582136	-2.40471	0.0161852	66.0109	0.25052	0.799314	0.424108	Qi et al study
Clostridium_novyi	131.873	-0.0972127	-0.314277	0.753311	292.813	-0.713168	-2.87811	0.00400068	166.743	-0.219283	-0.641825	0.520987	Qi et al study
Clostridium_pasteurianum	180.227	0.105282	0.533301	0.593825	418.287	-0.44595	-2.37151	0.0177157	245.954	0.241314	0.774359	0.438718	Qi et al study
Clostridium_sp._DL-VIII	138.624	-0.180943	-0.757321	0.448858	200.448	-0.541103	-2.98662	0.00282078	79.4504	-0.239273	-0.585441	0.558251	Qi et al study
Clostridium_sp._JN500901	60.2409	0.238339	0.736063	0.461692	97.7764	-0.635471	-2.91547	0.00355155	82.2035	-0.0672565	-0.240394	0.810025	Qi et al study
Clostridium_sp._SYSU_GA15002T	116.787	0.32884	1.47446	0.140357	226.453	-0.54268	-2.70055	0.00692254	791.069	-0.216475	-0.643065	0.520182	Qi et al study
Clostridium_taeniosporum	128.874	-0.481805	-1.16441	0.24426	214.471	-1.19751	-4.41599	1.01e-05	69.6932	0.118678	0.293327	0.769272	Qi et al study
Cohaesibacter_sp._ES.047	31.2891	-0.0641718	-0.125459	0.90016	56.6631	-0.425421	-1.29065	0.196824	44.9042	-1.97981	-3.87613	0.000106133	Mouse study
Collinsella_aerofaciens	21744.2	-0.425333	-0.978694	0.327731	70471.8	-1.61669	-4.15956	3.19e-05	829.812	-0.162647	-1.01044	0.312284	Qi et al study
Comamonas_testosteroni	219.83	-0.826688	-2.77241	0.00556434	226.966	0.0215337	0.0849362	0.932312	614.342	-0.16524	-0.584062	0.559178	Human study
Corallococcus_coralloides	91.8297	-0.201329	-0.641895	0.520941	100.314	-0.614785	-2.85588	0.00429178	208.857	0.0401373	0.201462	0.840337	Qi et al study
Coriobacterium_glomerans	57.3381	-0.203276	-0.53403	0.593321	84.2234	-0.754436	-3.18888	0.00142825	87.8494	-0.0692431	-0.249048	0.803324	Qi et al study
Corynebacterium_callunae	12.9877	0.255052	0.326711	0.743887	51.0548	-0.870196	-2.22501	0.0260804	3.32758	-0.483252	-0.165297	0.86871	Qi et al study
Corynebacterium_endometrii	67.7616	-1.19965	-0.940989	0.34671	70.6	-1.70915	-2.21433	0.0268059	23.6009	-0.627916	-1.83089	0.0671167	Qi et al study
Corynebacterium_genitalium	48.9099	-0.497717	-0.754314	0.450661	93.0893	-1.11262	-2.63053	0.00852518	9.09751	0.816558	0.36139	0.717808	Qi et al study
Corynebacterium_lactis	74.3245	-1.84549	-2.22754	0.025911	74.0678	-1.79111	-3.04234	0.00234749	31.8867	0.271452	0.404977	0.685494	Qi et al study
Corynebacterium_simulans	194.223	-1.15537	-1.73255	0.0831766	97.1772	-1.25922	-2.94685	0.00321031	43.5196	-1.09217	-1.0394	0.298619	Qi et al study
Corynebacterium_ulcerans	72.7285	-0.0292171	-0.0637212	0.949192	64.9043	-0.814073	-2.74902	0.00597731	81.6929	-0.390456	-1.86695	0.0619079	Qi et al study
Crassaminicella_sp._SY095	78.2311	0.255535	1.03716	0.299661	172.707	-0.727493	-3.3436	0.000826977	106.97	0.0699305	0.238069	0.811827	Qi et al study
Croceibacter_atlanticus	23.7796	-0.286484	-0.471106	0.637565	31.4642	-0.0403534	-0.0729916	0.941813	85.1135	-1.22562	-3.54307	0.000395493	Mouse study
Cronobacter_muytjensii	23.9418	-0.201388	-0.25658	0.797503	59.4828	0.620529	2.08859	0.0367447	3.95939	0.93609	0.320754	0.748397	Qi et al study
Cupriavidus_necator	163.176	-0.959081	-2.37612	0.0174957	178.284	-0.92011	-3.12958	0.00175055	118.49	0.108981	0.431336	0.666224	Qi et al study
Cupriavidus_pauculus	177.577	-1.00686	-2.61752	0.00885711	155.176	-1.10661	-3.5388	0.000401948	33.3277	-0.108196	-0.171068	0.86417	Human study & Qi et al study
Cupriavidus_pinatubonensis	26.2061	-0.529641	-0.788236	0.430558	19.4652	0.0943197	0.160038	0.872851	40.308	-0.810248	-3.58513	0.000336915	Mouse study
Cutibacterium_acnes	23.1249	-0.252174	-0.517826	0.60458	97.1612	-0.721108	-2.439	0.014728	101.402	-0.149444	-0.290933	0.771103	Qi et al study
Cyanobium_gracile	39.9267	0.0997411	0.16652	0.867748	44.989	0.985104	2.93133	0.00337511	62.7463	0.142243	0.438778	0.660823	Qi et al study
Dehalococcoides_mccartyi	255.031	-1.03912	-2.88311	0.00393765	250.673	-0.923989	-3.56389	0.000365393	246.375	-0.143803	-0.53467	0.592878	Human study & Qi et al study
Delftia_tsuruhatensis	67.5157	-1.22166	-0.874654	0.381762	100.794	-1.50731	-2.67708	0.00742677	62.8468	-1.29758	-0.449323	0.653199	Qi et al study
Desulfobulbus_oralis	237.415	-0.456635	-0.906921	0.364448	118.108	-1.17511	-3.20116	0.00136873	123.558	0.103423	0.451692	0.651491	Qi et al study
Desulfotomaculum_reducens	131.231	0.444622	1.53562	0.124632	164.028	-0.477949	-2.1096	0.034893	42.4853	0.379968	1.30512	0.19185	Qi et al study
Desulfovibrio_fairfieldensis	502.65	-0.103692	-0.225195	0.821827	270.675	-0.64449	-2.32128	0.020272	3487.38	0.665429	1.21496	0.224383	Qi et al study
Desulfovibrio_hydrothermalis	112.197	-1.96672	-3.03524	0.00240343	86.7795	-0.633432	-1.39149	0.164077	113.58	-0.807978	-1.4227	0.154824	Human study
Desulfovibrio_piger	6242.45	0.742032	1.12717	0.259671	2037.95	-2.03189	-4.57386	4.79e-06	925.611	0.709571	1.49065	0.136053	Qi et al study
Desulfovibrio_salexigens	50.0952	0.196184	0.622061	0.533902	69.7526	0.424037	2.43137	0.0150417	112.298	-0.189889	-0.506799	0.612296	Qi et al study
Desulfurispirillum_indicum	60.2461	-0.327994	-0.627741	0.530174	54.4086	0.095025	0.375446	0.707329	74.6834	-0.828099	-3.51725	0.00043605	Mouse study
Desulfuromonas_sp._DDH964	162.827	-1.07788	-2.10285	0.035479	154.812	-1.31881	-3.61288	0.000302813	79.5067	-0.217251	-0.863009	0.388133	Qi et al study
Devosia_ginsengisoli	32.4674	-0.573875	-1.17858	0.238567	76.2758	-0.60885	-2.57877	0.00991517	28.3244	0.0144336	0.0394906	0.968499	Qi et al study
Dickeya_zeae	146.381	-0.375802	-0.997746	0.318403	146.809	-0.7354	-2.52926	0.0114302	41.2251	0.305259	1.0368	0.299829	Qi et al study
Draconibacterium_orientale	388.554	0.548644	2.09823	0.0358847	238.315	-0.565895	-2.13668	0.0326244	239.36	-0.300252	-0.881732	0.377922	Qi et al study
Draconibacterium_sp._M1	230.117	0.219662	0.787088	0.43123	119.435	0.587743	2.06245	0.0391652	140.432	-0.361852	-0.968998	0.332546	Qi et al study
Ectothiorhodospiraceae_bacterium_BW-2	181.793	-1.88327	-2.0789	0.0376266	174.329	-2.06677	-2.83238	0.00462035	7.54485	-0.470674	-0.253377	0.799977	Qi et al study
Elizabethkingia_meningoseptica	112.426	0.134521	0.276232	0.78237	61.7305	0.290154	0.807649	0.419292	55.3802	-1.98494	-5.71488	1.1e-08	Mouse study
Emcibacter_sp._MEBiC09520	16.4672	-0.546105	-0.754079	0.450802	46.2789	-0.865839	-2.15974	0.0307931	72.9336	-1.40414	-1.49493	0.134932	Qi et al study
Ensifer_adhaerens	84.4694	0.415396	1.19659	0.231465	73.6673	0.012045	0.0466552	0.962788	88.6126	-1.2702	-3.65582	0.000256358	Mouse study
Enterobacter_asburiae	288.954	2.30429	3.90787	9.3112e-05	274.62	-0.211515	-0.681417	0.495607	4531.36	9.04961	4.64906		Human study
Enterobacter_bugandensis	38.0886	0.859523	1.55184	0.120701	102.537	1.4634	3.20756	0.00133865	72.4364	1.72954	0.598953		Qi et al study
Enterobacter_cloacae	1192.41	1.52824	3.83658	0.000124761	1639.79	0.325952	0.976709	0.328713	5125.12	1.88418	2.68532		Human study
Enterobacter_cloacae_complex_sp.	26.2397	2.27394	2.23572	0.0253698	134.495	1.38803	2.17185	0.0298666	197.608	3.46592	2.04763		Qi et al study
Enterobacter_hormaechei	886.919	0.667554	1.68338	0.0923023	2837.18	0.811998	2.1528	0.031334	2401.89	4.54762	2.71787		Qi et al study
Enterobacter_ludwigii	140.641	1.75179	2.81374	0.00489682	149.205	1.06038	2.75682	0.00583667	58.4219	2.35298	1.51726	0.1292	Human study & Qi et al study
Enterobacter_roggenkampii	257.505	3.42287	4.59587	4.30957e-06	182.872	1.06514	2.14872	0.0316565	224.832	3.7669	2.24778		Human study & Qi et al study
Enterobacter_soli	70.4632	1.81282	2.69842	0.00696695	78.7002	0.359834	1.21623	0.223898	13.473	2.72183	0.937386		Human study
Enterobacter_sp._SA187	66.9999	0.494122	1.26999	0.204089	71.8399	0.616146	2.33283	0.0196573	23.237	0.361544	0.588192	0.556403	Qi et al study
Enterococcus_faecalis	341.408	0.98051	3.09909	0.00194118	432.144	-0.424819	-1.97223	0.0485835	4730.93	0.0511384	0.183274	0.854583	Human study
Enterococcus_gilvus	69.7706	0.248183	0.720122	0.47145	132.291	-0.443275	-2.41977	0.0155305	25.1248	-0.0412783	-0.130053	0.896525	Qi et al study
Enterococcus_mundtii	175.839	0.666397	1.67855	0.0932388	129.146	0.610361	2.48966	0.0127865	52.3921	-0.134287	-0.379689	0.704177	Qi et al study
Erwinia_billingiae	23.1639	-0.0933045	-0.0776345	0.938119	63.5505	-1.20255	-2.04385	0.0409683	18.116	0.657544	0.585181	0.558426	Qi et al study
Erwinia_persicina	22.6086	0.340729	0.568922	0.569409	44.552	0.802798	2.71396	0.00664851	15.3373	0.306708	0.369472	0.711776	Qi et al study
Erysipelothrix_larvae	221.549	1.25961	3.33456	0.000854354	284.093	-0.609845	-1.75837	0.0786853	57.5112	-0.343415	-0.927752	0.353536	Human study
Erysipelothrix_rhusiopathiae	63.3458	-0.0860804	-0.32041	0.748658	105.309	-0.480159	-2.25147	0.0243556	69.7523	0.412966	1.2821	0.199807	Qi et al study
Erythrobacter_atlanticus	105.425	-1.88529	-2.57917	0.00990378	22.493	1.07799	1.45619	0.145339	5.79584	-0.718922	-0.32351	0.746309	Human study
Escherichia_coli	67778.3	0.849525	2.06243	0.0391668	172717	0.63605	1.66302	0.0963078	3626.24	1.35502	4.39307	1.12e-05	Mouse study
Escherichia_fergusonii	319.869	0.836809	1.73481	0.0827753	1022.84	0.78895	2.06232	0.0391777	12.6187	-1.97041	-1.31452	0.188672	Qi et al study
Escherichia_sp._E4742	411.636	-0.368878	-0.775417	0.438093	685.635	0.920764	2.28442	0.0223471	2.48204	4.88863	1.62067		Qi et al study
Ethanoligenens_harbinense	296.225	-0.311983	-1.05424	0.291772	652.44	-0.581652	-3.65276	0.000259432	546.23	0.0515846	0.120933	0.903744	Qi et al study
Finegoldia_magna	124.571	0.687358	2.083	0.0372513	216.968	-0.472067	-2.25998	0.0238224	82.2499	0.189106	0.656603	0.511436	Qi et al study
Flammeovirga_pectinis	209.899	0.313148	0.958821	0.337649	86.4781	0.575449	2.0737	0.0381075	25.1457	0.263933	0.897698	0.369347	Qi et al study
Flammeovirgaceae_bacterium_311	228.632	0.0858584	0.246732	0.805116	110.474	0.694058	2.63124	0.00850746	120.644	-0.22889	-0.791913	0.428411	Qi et al study
Flavisolibacter_sp._17J28-1	132.967	0.141902	0.258526	0.796001	60.0753	0.87917	3.09542	0.00196535	116.697	-0.15689	-0.718022	0.472744	Qi et al study
Flavivirga_eckloniae	75.811	0.179672	0.436198	0.662693	55.5396	0.715242	2.17512	0.0296209	114.39	-0.22065	-0.630563	0.528326	Qi et al study
Flavobacteriaceae_bacterium_F202Z8	203.273	-0.530532	-1.0998	0.271417	68.9618	-1.1784	-2.205	0.027454	62.3221	0.0732853	0.257714	0.796628	Qi et al study
Flavobacterium_anhuiense	260.847	-0.0503539	-0.176616	0.85981	81.3644	0.661467	2.66355	0.0077321	223.751	0.123026	0.401137	0.688319	Qi et al study
Flavobacterium_crassostreae	79.5707	-1.39232	-2.29059	0.0219874	28.5416	-0.726561	-1.1279	0.259362	49.8473	-1.30346	-5.58951	2.28e-08	Mouse study
Flavobacterium_indicum	28.1062	-0.0828174	-0.10694	0.914837	24.7078	-0.75127	-1.40541	0.159899	48.6397	-1.4886	-5.50995	3.59e-08	Mouse study
Flavobacterium_johnsoniae	148.861	-0.115159	-0.437775	0.661549	95.9372	0.540665	2.46163	0.0138307	131.774	-0.141565	-0.505698	0.613068	Qi et al study
Flavobacterium_sp._HYN0086	87.1033	0.811866	2.68362	0.00728297	88.5714	0.222443	0.727074	0.467181	49.3971	0.45008	1.00772	0.31359	Human study
Flavonifractor_plautii	45065.2	0.770474	1.78146	0.0748372	39955.6	0.813558	2.79837	0.00513614	13331.7	0.366531	0.887363	0.374884	Qi et al study
Formosa_sediminum	58.9536	1.64279	3.27575	0.00105382	35.92	0.0456555	0.118278	0.905847	13.2278	0.432752	0.510287	0.60985	Human study
Frankia_inefficax	22.2305	-0.198819	-0.414844	0.678256	63.0321	-1.58279	-3.97651	6.99e-05	44.6287	-0.0719292	-0.178423	0.858391	Qi et al study
Fusobacterium_hwasookii	102.992	0.989267	1.47904	0.13913	100.383	-1.41702	-3.77747	0.000158428	37.1373	0.629872	1.50847	0.131434	Qi et al study
Fusobacterium_mortiferum	23060.9	1.40142	1.56628	0.117283	95.8453	-0.663436	-2.05355	0.0400191	28.8966	-0.019793	-0.0322894	0.974241	Qi et al study
Fusobacterium_pseudoperiodonticum	269.111	1.04355	2.3353	0.0195276	188.212	-0.787475	-2.39754	0.0165055	77.5233	0.483371	1.22993	0.218723	Qi et al study
Fusobacterium_ulcerans	453.101	1.64234	3.63823	0.000274516	178.134	0.0244887	0.125732	0.899944	89.201	0.118249	0.644816	0.519046	Human study
Fusobacterium_varium	8427.64	4.88082	6.98831	2.78217e-12	239.182	0.550501	1.94577	0.0516819	49.9732	0.115694	0.338748	0.7348	Human study
Gemella_haemolysans	78.1643	0.363809	1.116	0.264423	122.382	-0.598856	-2.48577	0.012927	34.4411	-0.477591	-0.525888	0.598966	Qi et al study
Gemella_morbillorum	112.407	0.872815	2.54991	0.010775	229.953	-0.549954	-1.83926	0.0658768	57.2612	-0.974419	-1.58226	0.113591	Human study
Gemmataceae_bacterium_PX52	102.912	-0.175235	-0.418879	0.675305	76.5038	0.619689	2.38822	0.0169302	171.579	-0.523973	-1.63283	0.102505	Qi et al study
Gemmatimonas_aurantiaca	44.9717	-0.697268	-1.46865	0.141927	55.3978	0.705872	2.21281	0.0269107	188.476	0.00768226	0.0206341	0.983538	Qi et al study
Geobacter_daltonii	77.7858	-1.11644	-2.76986	0.00560805	85.6511	-0.521727	-1.84319	0.0653016	82.6917	-0.852223	-1.31183	0.189578	Human study
Geobacter_lovleyi	96.0624	-0.91302	-1.92106	0.0547238	116.699	-0.847663	-3.06991	0.0021412	93.6861	-0.217378	-1.09355	0.274154	Qi et al study
Geobacter_uraniireducens	173.271	-0.850335	-1.69126	0.0907865	115.116	-0.961688	-2.72864	0.00635962	49.022	0.272544	1.14455	0.252395	Qi et al study
Glaciecola_sp._THG-3.7	1391.84	-0.881292	-1.44912	0.147303	634.614	-2.14422	-4.20869	2.57e-05	75.7819	0.252607	0.766993	0.443086	Qi et al study
Gluconobacter_albidus	44.8463	-1.20211	-1.62702	0.103732	75.7087	-1.12527	-2.59672	0.00941187	36.9612	-0.330082	-1.01628	0.309494	Qi et al study
Gordonia_sp._HY186	12.4821	0.671426	0.528339	0.597264	29.568	-0.0385412	-0.0911045	0.92741	36.6798	-1.45954	-3.4006	0.000672384	Mouse study
Gordonibacter_pamelaeae	564.24	0.224745	0.510663	0.609587	1350.67	-1.23245	-3.62437	0.000289662	1262.87	-0.342625	-0.615295	0.53836	Qi et al study
Gordonibacter_urolithinfaciens	155.306	0.059076	0.196317	0.844362	331.256	-1.11852	-4.20894	2.57e-05	1121.36	-0.398175	-0.765152	0.444181	Qi et al study
Gottschalkia_acidurici	67.9549	-0.576649	-2.08577	0.0369993	119.936	-0.683567	-3.28764	0.00101032	82.362	-0.630528	-2.42944	0.015122	Qi et al study
Halanaerobium_hydrogeniformans	46.8014	-0.0568806	-0.135253	0.892412	68.9669	-0.95202	-2.95896	0.00308682	34.8455	0.536486	1.48925	0.136421	Qi et al study
Halarcobacter_bivalviorum	19.6582	0.504928	0.643574	0.519851	43.4197	-1.17065	-2.52612	0.011533	17.118	-0.0367723	-0.0330306	0.97365	Qi et al study
Halobacteroides_halobius	17.8432	-0.338007	-0.447869	0.654248	49.6142	-0.941773	-2.55106	0.0107395	74.136	-0.31861	-0.664912	0.506106	Qi et al study
Halomonas_sp._AM6	0	0	0	1	0.757687	-2.99296	-1.02739	0.304235	47.2406	-3.97363	-2.88615	0.00389989	Mouse study
Halomonas_sp._KO116	74.722	-0.471337	-0.623632	0.532869	54.2334	-0.0601616	-0.0824893	0.934258	48.2256	0.943526	3.09334	0.0019792	Mouse study
Halomonas_venusta	0.930267	-3.32595	-1.13964	0.254437	0	0	0	1	5.7983	-5.84464	-2.86638	0.00415193	Mouse study
Helicobacter_acinonychis	6.4532	0.64716	0.364994	0.715116	8.75319	1.5416	1.66723	0.0954684	97.235	1.28163	3.07453	0.00210835	Mouse study
Helicobacter_canadensis	3.06687	1.82483	0.812321	0.416608	7.75576	-0.291171	-0.236792	0.812818	704.991	1.41842	3.15573	0.00160097	Mouse study
Helicobacter_pullorum	2.87931	-0.973286	-0.529431	0.596506	7.35768	-1.01635	-0.981698	0.326249	768.54	1.36008	3.05568	0.0022455	Mouse study
Histophilus_somni	137.199	0.403478	0.967065	0.333512	53.6934	1.17735	3.26177	0.00110717	27.4917	0.184414	0.183925	0.854073	Qi et al study
Hungateiclostridium_clariflavum	144.847	-0.0460331	-0.156858	0.875356	271.448	-0.513852	-2.54654	0.0108796	239.206	0.109087	0.317635	0.750762	Qi et al study
Hungateiclostridium_saccincola	54.7624	-0.231359	-0.702994	0.48206	105.701	-0.685534	-3.18404	0.00145235	149.523	0.0950015	0.248593	0.803676	Qi et al study
Hungatella_hathewayi	1512.85	0.275129	1.45234	0.146407	2694.19	0.355545	2.50704	0.0121745	2848.93	-0.0280286	-0.0658343	0.94751	Qi et al study
Hydrogenophaga_sp._PBL-H3	231.61	-1.68857	-2.02611	0.0427536	153.737	-2.15628	-2.33614	0.019484	24.7947	0.0113117	0.00965941	0.992293	Qi et al study
Hymenobacter_sp._17J36-26	138.825	-0.989101	-2.0401	0.0413405	58.6625	-0.831883	-2.86702	0.00414352	320.269	-0.351785	-1.1854	0.235861	Qi et al study
Hymenobacter_sp._DG01	206.077	-0.689815	-1.3955	0.162865	105.778	-1.38091	-4.05012	5.12e-05	910.53	-0.342999	-0.97838	0.327886	Qi et al study
Hymenobacter_sp._PAMC_26554	322.34	-0.396713	-0.808221	0.418963	159.601	-0.950095	-2.12381	0.0336862	168.389	-0.116074	-0.618846	0.536018	Qi et al study
Hyphomicrobium_nitrativorans	11.0671	0.523709	0.401677	0.687922	5.90644	-0.567949	-0.604791	0.545318	9.42433	-6.54293	-6.77517	1.24e-11	Mouse study
Idiomarinaceae_bacterium_HL-53	157.454	-1.71198	-1.27447	0.202499	139.232	-3.43676	-3.33923	0.000840116	24.7783	-2.43944	-2.60977	0.00906042	Qi et al study
Intestinimonas_butyriciproducens	11610.4	-0.213846	-0.755396	0.450011	12894.4	-0.423121	-2.19486	0.0281738	6234.07	0.413451	1.07853	0.280796	Qi et al study
Jonquetella_anthropi	51.4226	-0.244345	-0.829745	0.406683	92.0587	-0.427411	-2.19416	0.0282242	36.6061	0.864594	1.68967	0.0910916	Qi et al study
Kingella_kingae	25.7145	0.790522	1.20842	0.226884	36.6406	0.483606	0.847411	0.396766	39.8678	-2.3637	-4.4003	1.08e-05	Mouse study
Klebsiella_aerogenes	846.876	-1.58593	-2.84436	0.00445001	542.931	0.382533	1.09242	0.274648	60.2252	1.95485	2.79101	0.00525437	Human study
Kocuria_palustris	5.93407	0.241634	0.169426	0.865461	21.3341	-0.29087	-0.410243	0.681628	48.1257	-1.44741	-4.9589	7.09e-07	Mouse study
Komagataeibacter_xylinus	148.532	-1.00837	-1.72563	0.0844141	132.091	-0.96777	-2.24548	0.024737	73.1532	-0.170341	-0.64007	0.522127	Qi et al study
Kosakonia_arachidis	55.9389	0.741115	1.45296	0.146234	65.2161	0.76693	2.38558	0.0170522	9.33303	2.12694	0.978491	0.327832	Qi et al study
Kosakonia_cowanii	91.8427	0.00242626	0.00600535	0.995208	126.666	0.538023	2.29327	0.0218326	56.0525	-0.630526	-0.590314	0.55498	Qi et al study
Ktedonosporobacter_rubrisoli	35.4832	0.495729	1.00582	0.314501	63.6862	-0.60118	-2.15871	0.0308727	61.0216	-0.171054	-0.636919	0.524178	Qi et al study
Kurthia_sp._11kri321	49.6149	0.3135	0.870197	0.384193	85.4062	0.690854	2.39197	0.0167581	38.9818	-0.26946	-0.716815	0.473488	Qi et al study
Labilithrix_luteola	75.6043	-0.016296	-0.0524732	0.958152	61.7054	-0.136971	-0.487809	0.625685	69.6671	-0.880339	-3.4909	0.000481392	Mouse study
Labrys_neptuniae	321.413	0.25395	0.685314	0.493146	175.97	-0.680418	-2.35355	0.0185952	21.811	0.254617	0.759453	0.447581	Qi et al study
Lachnoclostridium_sp._YL32	6181.69	1.16679	3.28475	0.00102073	7147.36	0.702702	3.59876	0.000319738	59587.4	0.0829588	0.243207	0.807845	Human study & Qi et al study
Lachnospira_eligens	87171.3	-0.596084	-1.50166	0.133186	129316	1.55304	4.46567	7.98e-06	1938.08	-0.247768	-0.647127	0.51755	Qi et al study
Lachnospiraceae_bacterium_GAM79	290036	-0.401837	-0.839574	0.401147	188775	0.668808	2.5294	0.0114258	9777.71	-0.0324968	-0.0682748	0.945567	Qi et al study
Lactobacillus_casei	166.115	-2.55963	-4.31509	1.59538e-05	80.4938	-0.596848	-2.27427	0.0229498	76.322	-0.555283	-0.967277	0.333405	Human study & Qi et al study
Lactobacillus_coryniformis	79.3185	-0.905696	-1.24215	0.214182	68.2055	-1.17327	-2.31599	0.020559	42.581	-0.148786	-0.485729	0.627159	Qi et al study
Lactobacillus_curvatus	100.499	-2.27465	-3.71581	0.000202553	87.9806	-0.415232	-1.18685	0.235286	27.4007	0.166269	0.439263	0.660471	Human study
Lactobacillus_fermentum	96.7568	-0.304622	-0.783391	0.433398	98.7352	-0.542449	-2.40774	0.0160518	367.291	-0.823346	-2.09516	0.0361566	Qi et al study
Lactobacillus_hilgardii	64.9917	-1.21107	-2.37308	0.0176406	64.3653	-1.0119	-2.395	0.0166205	112.364	0.132403	0.504349	0.614016	Qi et al study
Lactobacillus_iners	70.0609	1.27579	2.71806	0.0065666	122.802	0.156828	0.525013	0.599574	568.05	0.521842	1.36976	0.170761	Human study
Lactobacillus_johnsonii	119.552	0.268851	1.18055	0.23778	226.373	0.0260155	0.166217	0.867986	166053	2.48607	5.00064	5.71e-07	Mouse study
Lactobacillus_murinus	74.3292	1.03888	2.98859	0.00280264	77.9842	0.139542	0.649993	0.515697	680281	-1.40617	-2.64214	0.0082385	Human study
Lactobacillus_reuteri	58.8908	-0.595896	-1.3911	0.164196	62.1154	-0.29755	-1.33912	0.18053	97581.4	-2.06958	-4.4073	1.05e-05	Mouse study
Lactobacillus_ruminis	331.892	0.386842	1.23997	0.214988	736.228	-0.847083	-3.54979	0.000385543	230.351	-0.243933	-0.722112	0.470225	Qi et al study
Lactobacillus_salivarius	132.721	-0.0477339	-0.176218	0.860123	226.919	-0.834044	-4.30721	1.65e-05	608.841	-0.137919	-0.418076	0.675891	Qi et al study
Lactococcus_lactis	1221.45	0.845601	2.18592	0.0288214	1274.48	-0.744043	-3.18004	0.00147256	234.955	-0.0182931	-0.140538	0.888235	Qi et al study
Lactococcus_petauri	69.8824	0.362209	0.347323	0.728349	47.8173	1.9152	2.45585	0.0140552	9.23454	-1.07077	-0.475506	0.634426	Qi et al study
Legionella_oakridgensis	93.7438	-1.69914	-1.5494	0.121285	103.221	-1.96218	-2.8651	0.00416879	20.7949	0.173606	0.264102	0.791701	Qi et al study
Legionella_pneumophila	144.867	-1.33999	-4.01846	5.85802e-05	125.82	-0.167926	-0.747012	0.455056	59.3482	0.786386	2.60242	0.00925689	Human study
Leptolyngbya_boryana	66.526	-1.30493	-1.77262	0.0762924	67.0255	-2.06367	-3.48997	0.000483077	8.8189	1.23817	0.549238	0.582842	Qi et al study
Leptospirillum_ferrooxidans	111.105	-1.35205	-1.86054	0.0628088	85.9824	-1.4125	-2.8811	0.00396296	32.4169	1.14465	0.567221	0.570564	Qi et al study
Leuconostoc_gelidum	38.5855	-1.04831	-2.04791	0.0405691	61.9675	0.464402	2.10905	0.0349402	30.607	0.398991	0.950191	0.342015	Qi et al study
Limihaloglobus_sulfuriphilus	104.036	-1.67311	-2.35567	0.0184891	101.697	-1.60508	-3.26041	0.00111252	39.7534	-0.180045	-0.725186	0.468338	Qi et al study
Limnohabitans_sp._63ED37-2	39.9018	-1.95135	-2.82356	0.00474934	32.3624	-0.223295	-0.531637	0.594977	5.5999	-0.635683	-0.348676	0.727333	Human study
Listeria_monocytogenes	310.205	0.350877	1.29092	0.196731	370.057	-0.335107	-2.28886	0.0220876	2883.62	-1.24605	-2.5716	0.010123	Qi et al study
Listeria_seeligeri	19.8445	-0.523066	-0.73532	0.462145	45.4725	-0.912393	-2.67208	0.0075382	19.8293	-0.169072	-0.380912	0.703269	Qi et al study
Listeria_weihenstephanensis	40.482	0.220019	0.64936	0.516106	69.2585	-0.790403	-3.1298	0.00174928	36.7027	-0.247484	-0.634198	0.525951	Qi et al study
Lysinibacillus_timonensis	113.842	-1.17149	-1.69194	0.0906579	93.7755	-2.12324	-4.39573	1.1e-05	61.8381	-0.167977	-0.70849	0.478641	Qi et al study
Macrococcus_caseolyticus	122.393	-1.09085	-2.22064	0.0263754	94.761	-0.712887	-2.32668	0.0199821	39.7186	-0.0925553	-0.133451	0.893837	Qi et al study
Mageeibacillus_indolicus	272.214	-0.0811273	-0.226076	0.821143	454.128	-0.424507	-2.51344	0.011956	91.9059	0.481697	1.47028	0.141487	Qi et al study
Maribacter_sp._T28	109.465	-0.0710212	-0.234754	0.8144	65.3555	0.608047	2.16243	0.0305847	46.7161	-0.80709	-1.08994	0.27574	Qi et al study
Marinirhabdus_gelatinilytica	104.732	-0.778705	-1.48318	0.138025	85.6341	2.49294	5.17497	2.28e-07	119.749	-0.442391	-1.22766	0.219576	Qi et al study
Marinobacter_hydrocarbonoclasticus	50.8059	-1.84529	-3.33479	0.000853634	47.8602	-0.462013	-1.6241	0.104354	46.3943	0.0578295	0.16551	0.868542	Human study
Martelella_endophytica	59.3475	-0.522503	-0.986789	0.323746	94.2357	-0.492967	-2.16707	0.0302298	74.408	-0.682706	-2.20846	0.0272121	Qi et al study
Martelella_mediterranea	51.0807	-1.06713	-2.4672	0.0136176	81.412	-0.87317	-2.44621	0.0144369	58.7898	0.115015	0.347907	0.72791	Qi et al study
Massilia_oculi	27.7184	-0.240279	-0.540155	0.58909	16.6486	0.186816	0.362895	0.716683	76.7258	-1.1785	-3.59393	0.000325728	Mouse study
Megamonas_funiformis	200878	2.04729	2.42777	0.015192	245991	-2.04576	-2.36199	0.0181773	59.7883	0.200917	0.839786	0.401028	Qi et al study
Megamonas_hypermegale	1998.66	1.7979	3.06086	0.00220705	3140.13	-0.952156	-1.75881	0.0786097	85.5147	-0.284594	-0.675154	0.499578	Human study
Megasphaera_elsdenii	5704.6	-0.80334	-1.20424	0.228498	3000.33	1.96021	4.2209	2.43e-05	319.669	-0.367067	-1.34006	0.180227	Qi et al study
Megasphaera_stantonii	1137.09	0.806081	1.34494	0.178643	486.701	1.1278	4.26784	1.97e-05	203.886	-0.0821479	-0.22258	0.823863	Qi et al study
Melioribacter_roseus	51.8839	0.826096	2.15694	0.0310101	46.5282	0.544171	2.2468	0.0246526	128.409	-0.170299	-0.736471	0.461444	Qi et al study
Methanobrevibacter_smithii	1855.91	-6.29228	-7.01812	2.2488e-12	72.3869	-0.266199	-0.437549	0.661713	309.364	-0.246433	-0.835376	0.403506	Human study
Methanococcus_maripaludis	66.8267	-0.234249	-0.575603	0.564884	90.5555	-0.698774	-2.06949	0.0384998	34.3915	0.271124	0.226967	0.820449	Qi et al study
Methylacidiphilum_infernorum	119.128	-0.516399	-0.444865	0.656418	92.2372	-2.19167	-2.23814	0.0252122	7.72068	-1.28737	-0.703141	0.481968	Qi et al study
Methylobacterium_nodulans	77.4377	-1.49788	-3.18635	0.00144082	74.1199	-0.331726	-1.24968	0.211415	33.3882	0.0157329	0.0456386	0.963598	Human study
Methylobacterium_terrae	38.7816	-1.12207	-1.56026	0.118698	51.3685	-0.919255	-2.23082	0.0256929	24.5773	-1.08326	-0.539242	0.58972	Qi et al study
Microchaete_diplosiphon	116.27	-1.58887	-1.40786	0.159172	98.2634	-2.13958	-2.53334	0.011298	12.272	-0.144294	-0.0747408	0.940421	Qi et al study
Micromonospora_auratinigra	12.756	-0.696637	-0.789882	0.429597	44.8889	0.839463	2.63934	0.00830665	6.88623	-0.901554	-0.407438	0.683686	Qi et al study
Modestobacter_marinus	16.9609	0.346857	0.459148	0.646128	55.2716	-0.685695	-1.47976	0.138936	61.6119	-0.963472	-3.09443	0.00197192	Mouse study
Mogibacterium_diversum	171.823	0.483984	1.84694	0.0647562	308.96	-0.734783	-2.93611	0.00332352	70.4112	-0.212968	-0.616287	0.537705	Qi et al study
Moorea_producens	97.8102	-1.66496	-3.28642	0.0010147	72.5491	-1.09096	-2.97612	0.00291922	57.1166	-0.0424635	-0.183288	0.854572	Human study & Qi et al study
Moraxella_osloensis	86.6055	-0.316205	-0.743143	0.457395	58.0922	-0.794147	-3.19937	0.00137731	56.1423	0.397203	1.51573	0.129589	Qi et al study
Morganella_morganii	252.728	-0.845754	-2.57424	0.0100459	277.654	-0.402086	-1.69113	0.0908128	142.928	-0.447078	-1.17519	0.239917	Human study
Mucinivorans_hirudinis	608.631	-0.871677	-2.50209	0.0123461	260.912	-0.825851	-2.47366	0.0133736	744.44	0.0580667	0.33162	0.740176	Qi et al study
Muribaculaceae_bacterium_DSM_108610	6229.26	-0.797262	-2.01404	0.0440055	2656.72	-0.935807	-2.54054	0.0110681	18019.3	-0.629817	-1.77503	0.075893	Qi et al study
Muricauda_ruestringensis	85.2559	-0.472976	-0.752951	0.451479	46.7007	-1.02455	-2.02795	0.0425656	44.4097	-0.0513905	-0.150109	0.880679	Qi et al study
Mycobacterium_seoulense	3.49674	-1.47884	-0.557092	0.577465	0.745291	-0.914456	-0.313812	0.753663	15.9967	-7.30567	-7.58317	3.37e-14	Mouse study
Mycobacterium_sp._JS623	83.1419	-2.05049	-3.01529	0.00256732	76.8746	-1.8041	-3.34946	0.000809682	21.2425	0.0612359	0.214941	0.829813	Human study & Qi et al study
Mycobacteroides_abscessus	51.1644	0.213276	0.650389	0.515441	65.7654	-0.922857	-2.80798	0.00498528	49.4808	-0.51331	-1.57454	0.115362	Qi et al study
Mycolicibacterium_rhodesiae	88.7872	-1.82089	-1.69297	0.0904603	60.1021	-0.353844	-0.520114	0.602984	75.6225	-1.12975	-3.98268	6.81e-05	Mouse study
Myroides_odoratimimus	343.314	0.00811553	0.0155864	0.987564	192.376	1.53595	2.81111	0.00493708	45.6694	0.248326	0.259899	0.794942	Qi et al study
Myroides_sp._CJ210	163.256	-0.597907	-0.913136	0.361171	138.388	-1.24748	-3.12738	0.0017637	8.5408	-6.40373	-4.39067	1.13e-05	Qi et al study & Mouse study
Myxococcus_macrosporus	62.2461	-0.55621	-1.10393	0.269625	73.7253	-0.721546	-2.67735	0.0074208	56.4517	-0.0726605	-0.187898	0.850957	Qi et al study
Neisseria_zalophi	86.9088	-0.893407	-1.02099	0.307257	84.6893	-2.20177	-5.47792	4.3e-08	71.7873	-1.08368	-1.67999	0.0929597	Qi et al study
Nitrosococcus_halophilus	94.1801	-1.91822	-1.87362	0.0609821	74.1861	-2.97965	-3.6242	0.00028986	21.5606	-0.719164	-0.816275	0.414343	Qi et al study
Nitrosospira_briensis	60.8774	-3.31289	-2.89344	0.00381053	10.246	-1.6697	-1.2675	0.204976	38.5408	-0.746653	-1.33995	0.180262	Human study
Nocardia_sp._CFHS0054	16.1473	-1.33883	-1.44023	0.149802	44.885	-0.50941	-1.46131	0.143932	43.1293	-0.954368	-3.08879	0.00200974	Mouse study
Nonlabens_marinus	33.4376	-0.0091328	-0.00904781	0.992781	15.6052	-0.0536701	-0.0599853	0.952167	44.2583	-2.25345	-4.57078	4.86e-06	Mouse study
Nonlabens_sp._MB-3u-79	61.0029	-0.0910485	-0.101386	0.919244	51.8928	-2.12254	-3.59394	0.000325718	100.362	-0.595075	-1.86797	0.0617665	Qi et al study
Oceanobacillus_kimchii	37.1605	0.384165	0.833403	0.404617	59.7628	-0.237329	-0.585756	0.558039	50.3652	1.00644	3.37844	0.000728982	Mouse study
Olleya_aquimaris	31.0183	-0.0103019	-0.0146651	0.988299	14.463	-0.577733	-0.840854	0.40043	12.8362	-6.98765	-7.46791	8.15e-14	Mouse study
Olleya_sp._Bg11-27	18.6236	0.117856	0.0955293	0.923894	29.5331	-0.372864	-0.447056	0.654834	7.16389	-6.14932	-3.05392	0.00225871	Mouse study
Olsenella_sp._oral_taxon_807	125.468	0.00370195	0.0129843	0.98964	202	-0.731973	-2.90846	0.00363212	146.047	-0.189159	-0.875905	0.381082	Qi et al study
Opitutus_terrae	42.319	-0.693116	-2.23709	0.0252805	68.0021	-0.565518	-2.2905	0.0219922	185.91	-0.420362	-1.35858	0.174279	Qi et al study
Ornithobacterium_rhinotracheale	1728.66	-0.0970943	-0.30224	0.762469	596.478	0.840205	2.68961	0.00715352	172.815	-0.889991	-2.04109	0.0412421	Qi et al study
Oscillibacter_valericigenes	1085.72	-0.207492	-0.68392	0.494026	1629.96	-0.436789	-2.36795	0.0178871	2720.74	0.549556	1.35548	0.175263	Qi et al study
Paenibacillus_albus	51.3987	-0.17211	-0.730193	0.465272	80.6944	0.471579	2.40121	0.0163408	63.241	0.607536	2.82985	0.004657	Qi et al study
Paenibacillus_antarcticus	35.3825	0.93076	1.39501	0.163014	51.0127	0.0374028	0.131821	0.895126	153.644	-1.2928	-3.17465	0.00150018	Mouse study
Paenibacillus_borealis	138.429	-1.18937	-3.48022	0.000501002	144.387	-0.971091	-3.85758	0.000114513	91.626	-0.146903	-0.33151	0.740259	Human study & Qi et al study
Paenibacillus_larvae	6417.28	-0.458048	-1.29314	0.195963	4766.26	-1.14184	-4.40345	1.07e-05	37521.4	0.0675337	0.19229	0.847515	Qi et al study
Paenibacillus_naphthalenovorans	115.153	-0.397594	-0.926112	0.354388	110.412	-0.856218	-3.10297	0.00191587	130.897	-0.166633	-0.547519	0.584022	Qi et al study
Paenibacillus_physcomitrellae	373.747	-1.19389	-3.66364	0.000248656	779.572	-0.637271	-3.04485	0.00232794	228.85	-0.317158	-0.814377	0.415429	Human study & Qi et al study
Paenibacillus_riograndensis	59.1751	0.449289	1.64289	0.100406	69.6092	-0.569384	-2.51538	0.0118906	135.915	-0.722132	-1.05798	0.290065	Qi et al study
Paenibacillus_sp._CAA11	96.268	-1.39157	-3.19358	0.00140519	100.691	0.279998	1.40751	0.159277	221.071	-0.570651	-2.10856	0.0349825	Human study
Paenibacillus_sp._Cedars	0.934103	3.21535	1.10115	0.270832	20.424	-1.22975	-0.762509	0.445756	21.9012	-22.8412	-7.60265	2.9e-14	Mouse study
Paenibacillus_sp._FSL_P4-0081	51.7579	0.361371	0.947592	0.343337	73.8832	0.492818	2.50281	0.0123212	63.576	0.801385	2.1267	0.0334446	Qi et al study
Paenibacillus_sp._FSL_R5-0345	83.9717	0.102193	0.302673	0.762139	97.4883	0.527167	3.66366	0.000248632	120.476	0.309231	1.1072	0.268206	Qi et al study
Paenibacillus_sp._FSL_R7-0331	161.353	0.00988997	0.0310445	0.975234	211.681	-0.845472	-4.5026	6.71e-06	125.115	0.496038	1.92399	0.0543553	Qi et al study
Paenibacillus_sp._IHB_B_3084	62.6202	-0.297681	-0.717248	0.473221	100.5	0.539462	2.67578	0.00745546	66.8005	-0.385263	-0.484355	0.628134	Qi et al study
Paenibacillus_thiaminolyticus	47.7437	-0.157799	-0.371965	0.709919	58.1083	-0.506306	-2.3575	0.0183983	183.744	-0.558747	-1.0365	0.299968	Qi et al study
Paeniclostridium_sordellii	202.961	-0.108176	-0.309068	0.757269	294.619	-0.774735	-2.77504	0.00551946	505.236	-0.238333	-0.713773	0.475367	Qi et al study
Paenisporosarcina_antarctica	20.5687	0.0406165	0.0588151	0.953099	47.711	-1.09425	-2.58124	0.00984461	16.5913	0.129933	0.117211	0.906693	Qi et al study
Paludibacter_propionicigenes	861.839	-0.392007	-1.41751	0.156333	352.659	-0.699064	-2.35178	0.0186836	616.68	-0.176573	-0.58814	0.556438	Qi et al study
Pantoea_sp._CCBC3-3-1	52.281	-0.734776	-0.880421	0.378631	81.2053	-1.63617	-3.0269	0.00247078	19.2227	0.0231362	0.0264449	0.978902	Qi et al study
Parabacteroides_distasonis	450786	0.914902	2.8394	0.0045199	137438	0.88835	2.79432	0.00520086	22732.7	0.184187	0.349439	0.72676	Human study & Qi et al study
Parabacteroides_sp._CT06	101312	-0.131362	-0.318783	0.749891	41033	0.765554	2.09267	0.0363788	13408.6	-0.0485976	-0.11454	0.90881	Qi et al study
Paraclostridium_bifermentans	222.212	0.301543	0.737866	0.460596	303.227	-0.885451	-3.42927	0.000605207	54.1981	0.128792	0.337958	0.735395	Qi et al study
Paraflavitalea_soli	226.689	-0.273103	-0.935167	0.349702	102.857	0.503375	2.32574	0.0200326	248.215	-0.305194	-0.939553	0.347447	Qi et al study
Parolsenella_catena	221.581	-0.0758592	-0.201464	0.840335	548.409	-0.601915	-2.56385	0.0103519	633.667	-0.246177	-0.783958	0.433065	Qi et al study
Pasteurellaceae_bacterium_NI1060	38.7172	0.529658	0.395794	0.692257	2.43075	4.69343	1.6117	0.107028	217.983	2.57398	3.7716	0.000162206	Mouse study
Pediococcus_pentosaceus	112.568	-0.00993159	-0.0199973	0.984045	145.274	-1.06629	-3.37896	0.000727613	63.1312	0.40658	1.09496	0.273532	Qi et al study
Pedobacter_cryoconitis	158.841	0.498413	1.63458	0.102138	158.448	1.16172	4.62594	3.73e-06	56.9031	-0.13041	-0.36814	0.712769	Qi et al study
Pedobacter_ginsengisoli	229.135	-1.05163	-2.7893	0.00528225	217.779	-1.01368	-2.82723	0.00469524	37.6662	-0.230753	-0.532275	0.594536	Human study & Qi et al study
Pedobacter_sp._G11	120.909	0.461321	1.45157	0.146621	91.202	0.687138	2.96095	0.00306696	52.3996	0.533939	1.52707	0.126743	Qi et al study
Pelobacter_acetylenicus	26.3165	0.0884843	0.201951	0.839955	55.2139	-0.656567	-2.05897	0.0394969	74.9725	0.165095	0.665349	0.505827	Qi et al study
Pelobacter_carbinolicus	32.9006	-0.0538326	-0.0889984	0.929083	61.0489	-0.82541	-2.40997	0.0159538	44.1076	-0.211966	-0.634903	0.525492	Qi et al study
Pelobacter_sp._SFB93	54.0841	0.613828	1.38394	0.166377	43.4639	-0.83741	-2.88966	0.00385659	64.6427	0.205522	0.639918	0.522226	Qi et al study
Pelosinus_sp._UFO1	97.9613	0.0270623	0.1272	0.898782	181.602	-0.866708	-2.80127	0.00509024	98.6191	-0.100722	-0.392663	0.694569	Qi et al study
Peptoclostridium_acidaminophilum	168.825	-0.819747	-2.60025	0.00931545	155.761	-0.24238	-1.39726	0.162337	387.024	0.260976	0.69641	0.486172	Human study
Peptoniphilus_ivorii	55.5756	-0.149935	-0.627705	0.530197	125.99	0.347521	2.45518	0.0140815	670.692	-0.262567	-0.826284	0.408643	Qi et al study
Peptostreptococcaceae_bacterium_oral_taxon_929	55.6035	0.24126	0.710124	0.477627	168.021	-1.18125	-3.9031	9.5e-05	29.2406	-0.279411	-0.748025	0.454445	Qi et al study
Persicobacter_sp._JZB09	128.537	0.115479	0.335496	0.737251	65.5559	0.737074	2.21788	0.0265629	33.0079	-0.0832227	-0.274487	0.78371	Qi et al study
Phascolarctobacterium_faecium	48177.1	0.0182323	0.0282646	0.977451	52477.5	1.04219	2.30855	0.0209688	68.3726	-0.143031	-0.218616	0.82695	Qi et al study
Phascolarctobacterium_succinatutens	38659.2	-0.0855541	-0.13899	0.889458	49354.4	1.07922	2.4235	0.0153717	35.9787	0.291491	0.1701	0.864931	Qi et al study
Photobacterium_damselae	128.828	-0.0427624	-0.158711	0.873896	89.9231	0.436837	2.2296	0.0257743	34.1713	0.0186322	0.0613865	0.951051	Qi et al study
Photorhabdus_asymbiotica	52.6371	-0.87774	-0.954723	0.339718	68.0365	-2.61784	-3.73102	0.000190706	1.76643	0.318773	0.107916	0.914062	Qi et al study
Phreatobacter_cathodiphilus	27.351	-0.507596	-0.741502	0.458389	31.6861	-0.902385	-1.67436	0.0940593	68.0818	-0.627945	-3.56417	0.00036501	Mouse study
Pigmentiphaga_sp._H8	66.9292	-0.697608	-2.57954	0.00989323	83.4473	-0.190454	-0.940186	0.347122	47.8442	0.445516	1.06721	0.285877	Human study
Pimelobacter_simplex	14.0483	-1.14105	-1.24765	0.212159	47.6075	-0.952954	-2.1449	0.0319609	44.9958	0.229229	0.745091	0.456217	Qi et al study
Planctomycetes_bacterium_V22	66.9241	-1.81866	-3.24513	0.00117397	58.645	-0.930396	-2.22612	0.0260058	21.6383	1.0302	1.08596	0.277496	Human study & Qi et al study
Pleurocapsa_minor	43.8299	-1.7077	-2.68623	0.00722628	26.6576	0.42059	0.880985	0.378326	203.633	-1.62569	-1.2457	0.212875	Human study
Polaribacter_sp._KT25b	141.736	-0.594841	-1.2764	0.201813	85.9579	-1.26639	-3.03738	0.00238644	18.807	-0.0734835	-0.0881539	0.929754	Qi et al study
Pontibacter_korlensis	236.722	-0.503432	-1.1602	0.245968	130.693	-1.50881	-3.41304	0.000642424	111.781	-0.360086	-1.00389	0.315432	Qi et al study
Porphyrobacter_sp._CACIAM_03H1	13.0611	-0.893618	-0.870628	0.383957	8.3741	-0.41447	-0.436794	0.662261	39.1361	-1.13753	-3.53018	0.000415271	Mouse study
Porphyromonas_asaccharolytica	406.613	0.256555	0.712427	0.476201	190	-0.827316	-2.69114	0.00712081	5128.81	-0.27938	-0.891869	0.372463	Qi et al study
Porphyromonas_cangingivalis	411.319	-0.146807	-0.471045	0.637608	201.262	-0.994703	-2.94865	0.00319164	1948.07	-0.491309	-1.56283	0.118093	Qi et al study
Porphyromonas_crevioricanis	383.651	-0.424664	-1.29893	0.193969	185.006	-0.840825	-2.60937	0.00907082	300.783	-0.0366367	-0.109152	0.913082	Qi et al study
Prevotella_dentalis	8876.62	-0.218148	-0.38305	0.701683	5067.97	-2.25052	-4.91033	9.09e-07	16367.3	-0.354315	-1.09496	0.273533	Qi et al study
Prevotella_denticola	8764.34	-0.599269	-1.16861	0.242562	3968.04	-1.65315	-3.74041	0.000183718	37979.2	-0.344442	-0.947542	0.343363	Qi et al study
Prevotella_enoeca	4443.26	-0.632275	-1.20216	0.229303	2206.44	-1.82214	-4.01396	5.97e-05	13034.3	-0.2879	-0.813818	0.415749	Qi et al study
Prevotella_fusca	9220.44	-0.514356	-0.904658	0.365646	4226.73	-2.15934	-4.39655	1.1e-05	12432.7	-0.261997	-0.746624	0.455291	Qi et al study
Prevotella_intermedia	17571.3	-0.424195	-0.890576	0.373157	7877.62	-1.68832	-4.0113	6.04e-05	19070.4	-0.279673	-0.823826	0.410038	Qi et al study
Prevotella_jejuni	5219.28	-0.985216	-1.73897	0.0820403	2263.29	-2.03085	-4.22803	2.36e-05	1695.03	-0.319412	-1.09448	0.273743	Qi et al study
Prevotella_melaninogenica	12913.9	-0.842122	-1.44147	0.149452	5991.38	-2.14512	-4.26029	2.04e-05	5317.33	-0.275355	-0.79867	0.424482	Qi et al study
Prevotella_oris	8951.6	-0.978531	-1.60593	0.108289	5497.69	-2.12538	-4.0455	5.22e-05	14534.3	-0.304795	-0.875417	0.381347	Qi et al study
Prevotella_ruminicola	10109.6	-0.912095	-1.58033	0.114031	5330.57	-1.96177	-4.06994	4.7e-05	17727.4	-0.371589	-1.05815	0.289988	Qi et al study
Prevotella_scopos	7435.03	-0.842337	-1.46283	0.143514	3590.87	-1.94105	-3.86126	0.000112804	5401.52	-0.323825	-0.875579	0.381259	Qi et al study
Prevotella_sp._oral_taxon_299	2706.71	-0.874199	-1.78601	0.0740984	1000.27	-1.49673	-3.51351	0.000442221	11628.8	-0.323009	-0.86848	0.385132	Qi et al study
Prochlorococcus_marinus	114.911	-0.124218	-0.418485	0.675593	163.017	-0.576694	-2.40385	0.0162233	110.434	0.340557	1.43173	0.152222	Qi et al study
Prochlorococcus_sp._MIT_0604	89.1794	-1.38867	-1.3905	0.164377	78.8511	-1.8758	-2.40302	0.0162603					Qi et al study
Prolixibacteraceae_bacterium_WC007	324.45	0.258433	0.944366	0.344983	155.182	0.534147	2.28286	0.0224386	273.239	-0.0866289	-0.287985	0.773359	Qi et al study
Propionibacterium_freudenreichii	44.0525	-0.64496	-1.06715	0.285906	71.9329	-0.580054	-1.79517	0.0726269	55.7857	1.11516	3.88129	0.000103905	Mouse study
Prosthecochloris_sp._CIB_2401	43.1002	-0.582233	-1.27294	0.20304	53.3812	0.866742	2.65888	0.00784001	61.5019	-0.260643	-0.549136	0.582912	Qi et al study
Pseudoalteromonas_sp._DL-6	23.3639	-3.57109	-2.07281	0.0381896	9.55168	-1.22262	-1.12239	0.261698	9.73387	-6.58706	-6.70202	2.06e-11	Mouse study
Pseudohongiella_spirulinae	37.9698	2.13742	2.71274	0.00667291	32.7943	0.582557	1.59955	0.109699	61.5994	-1.4678	-4.4207	9.84e-06	Mouse study
Pseudomonas_azotoformans	228.84	-1.64725	-3.12494	0.00177841	197.956	-1.25828	-3.11232	0.00185624	55.4206	-0.185542	-0.450186	0.652576	Human study & Qi et al study
Pseudomonas_chlororaphis	311.085	-0.0810262	-0.291917	0.77035	251.981	-0.530501	-2.70648	0.00680008	160.217	-0.261101	-1.36346	0.172737	Qi et al study
Pseudomonas_salegens	53.3467	1.60903	2.90397	0.00368465	30.5396	-0.0332226	-0.0718164	0.942748	137.35	-0.368207	-1.47778	0.139468	Human study
Pseudomonas_sp._ATCC_13867	128.542	-0.912227	-1.35439	0.175611	126.766	-1.3718	-3.81978	0.000133572	55.9884	0.630436	0.813308	0.416042	Qi et al study
Pseudomonas_sp._DG56-2	50.7753	-2.27428	-3.43239	0.000598297	33.0786	-0.365953	-0.757994	0.448455	15.4192	-0.672676	-0.404555	0.685804	Human study
Pseudomonas_sp._phDV1	1.03167	-0.470136	-0.161369	0.871803	8.3138	-2.01436	-1.161	0.245641	58.3199	-9.17378	-6.42571	1.31e-10	Mouse study
Pseudomonas_taetrolens	5.4527	-2.21185	-1.29291	0.196042	2.75603	-1.11675	-0.686154	0.492616	26.2042	-3.52984	-3.29036	0.00100059	Mouse study
Ralstonia_pickettii	83.7834	0.685293	1.28402	0.199134	60.5519	0.918132	2.1588	0.0308659	90.2651	0.291428	0.847807	0.396545	Qi et al study
Ralstonia_solanacearum	376.758	-0.349621	-1.19876	0.230622	306.91	-0.698062	-3.05262	0.00226852	246.331	-0.214586	-0.994912	0.319779	Qi et al study
Ramlibacter_tataouinensis	71.3373	-1.14236	-3.14285	0.00167311	61.6255	-0.0101585	-0.0532723	0.957515	180.615	0.144741	0.54938	0.582745	Human study
Rhizobium_leguminosarum	243.69	-0.0400958	-0.205918	0.836855	313.37	-0.354448	-2.66814	0.00762718	299.336	-0.0608559	-0.387631	0.698289	Qi et al study
Rhizobium_sp._IE4771	23.99	-1.35555	-0.970984	0.331556	16.4792	-0.178294	-0.130721	0.895996	60.8479	-9.23527	-6.52891	6.63e-11	Mouse study
Rhodococcus_hoagii	109.553	-2.28581	-3.37213	0.000745897	51.221	-0.0281996	-0.0729462	0.941849	30.3191	0.0503251	0.0820829	0.934581	Human study
Rhodococcus_sp._WB1	0	0	0	1	4.29152	-5.49835	-1.89022	0.0587289	36.1654	-8.48432	-5.92213	3.18e-09	Mouse study
Rhodococcus_sp._WMMA185	119.251	-1.72088	-1.82092	0.0686195	99.6906	-1.77248	-3.16524	0.00154955	24.5392	-1.03789	-1.12673	0.259857	Qi et al study
Rhodocyclaceae_bacterium	0	0	0	1	1.08492	-3.51663	-1.20781	0.227119	15.495	-7.26237	-2.87461	0.00404532	Mouse study
Rhodoferax_antarcticus	44.5923	-2.12454	-2.77007	0.00560436	23.5243	0.00646042	0.0142682	0.988616	30.2646	0.609398	1.51472	0.129843	Human study
Rhodoferax_ferrireducens	24.3314	-1.04122	-1.15606	0.247655	17.6735	-0.701894	-1.20591	0.227853	28.6519	0.905035	2.97963	0.00288596	Mouse study
Rhodothermus_marinus	231.589	-1.06571	-2.30991	0.0208933	173.518	-1.3178	-4.38725	1.15e-05	219.77	-0.0643095	-0.276078	0.782488	Qi et al study
Rickettsia_amblyommatis	0.752737	-1.53048	-0.523739	0.60046					25.6381	-4.85426	-4.36958	1.24e-05	Mouse study
Robiginitalea_biformata	260.022	-0.785777	-1.69326	0.0904066	171.533	-0.759676	-2.17788	0.029415	138.495	-0.12595	-0.46704	0.640471	Qi et al study
Rodentibacter_heylii	16.9714	0.0766019	0.0382722	0.969471	2.12439	4.49904	1.5448	0.122395	229.009	2.36314	3.5748	0.000350499	Mouse study
Rubrobacter_xylanophilus	384.9	0.634974	1.78904	0.0736079	111.83	0.571247	2.67046	0.00757472	80.599	0.255473	1.11234	0.265991	Qi et al study
Ruegeria_sp._AD91A	7.49802	-0.224265	-0.201869	0.840019	3.47265	-0.00143732	-0.00115905	0.999075	6.55207	-6.0217	-2.92715	0.0034208	Mouse study
Rufibacter_sp._DG15C	264.146	-0.663015	-1.66721	0.095473	190.31	-1.21601	-2.98025	0.00288012	278.326	-0.54885	-2.12673	0.0334426	Qi et al study
Rufibacter_sp._DG31D	96.4336	-0.433973	-0.588596	0.556132	63.8808	-1.74965	-3.10923	0.00187576	229.1	-0.161489	-0.588799	0.555996	Qi et al study
Ruminococcus_sp._JE7A12	1210.42	-0.385588	-1.29483	0.19538	3078.69	0.955462	2.97071	0.00297113	313.967	-0.0664257	-0.212366	0.831821	Qi et al study
Runella_sp._HYN0085	217.125	-0.856214	-2.00625	0.0448296	128.817	-1.4944	-3.39427	0.000688107	171.286	-0.119166	-0.324341	0.74568	Qi et al study
Salicibibacter_halophilus	47.8543	0.484766	1.56493	0.117599	50.6767	0.566022	2.46388	0.0137441	12.3435	-0.265757	-0.25248	0.80067	Qi et al study
Salinicola_tamaricis	106.553	-2.57102	-3.28462	0.00102119	44.914	-0.423216	-1.23647	0.216283	11.4102	0.356804	0.321928	0.747507	Human study
Salinispira_pacifica	60.5365	0.621416	1.83141	0.067039	112.951	-0.689641	-3.22378	0.00126512	43.8279	-0.461525	-1.38057	0.167411	Qi et al study
Salinivirga_cyanobacteriivorans	236.471	-0.249307	-0.732971	0.463576	145.588	-0.854966	-2.74768	0.00600193	211.147	-0.359361	-1.51754	0.12913	Qi et al study
Schaalia_meyeri	33.398	0.38193	0.859992	0.389794	47.835	-0.721163	-2.07489	0.0379971	8.23121	0.00649409	0.00341713	0.997274	Qi et al study
Scytonema_sp._NIES-4073	66.2803	0.380651	0.666376	0.505171	69.5036	0.531565	2.03994	0.0413562	16.139	0.646968	0.466458	0.640888	Qi et al study
Sebaldella_termitidis	39.7117	0.42624	1.25399	0.209846	50.8176	-1.20374	-3.5763	0.000348496	56.123	0.181795	0.463082	0.643306	Qi et al study
Sediminicola_sp._YIK13	129.853	0.0347564	0.0668824	0.946675	208.773	-2.08391	-3.82438	0.000131103	55.6846	0.000689478	0.00163022	0.998699	Qi et al study
Sediminispirochaeta_smaragdinae	82.1994	-0.831501	-1.82882	0.067427	118.974	-0.576073	-2.12956	0.0332077	150.092	-0.3461	-1.47036	0.141464	Qi et al study
Selenomonas_ruminantium	155.075	0.262305	1.31705	0.187821	335.236	-0.52239	-3.19978	0.00137531	183.545	-0.0373657	-0.103892	0.917255	Qi et al study
Selenomonas_sputigena	117.788	0.0760274	0.393953	0.693616	252.092	-0.400097	-2.37814	0.0174	130.999	0.401925	1.51615	0.129482	Qi et al study
Shewanella_algae	249.809	-0.820156	-1.80099	0.0717045	118.623	-1.02896	-3.49688	0.00047074	22.5385	0.076039	0.0653164	0.947922	Qi et al study
Shewanella_donghaensis	10.1835	-5.18417	-2.53192	0.0113441	3.43119	-0.0309986	-0.0213705	0.98295	6.24823	6.23114	3.12762	0.00176231	Mouse study
Shewanella_marisflavi	80.5531	0.0741995	0.0878549	0.929992	83.1265	-2.06033	-3.19934	0.00137743	113.549	-0.111223	-0.327862	0.743016	Qi et al study
Sideroxydans_lithotrophicus	57.9094	-1.5268	-1.7367	0.0824399	58.4655	-1.40826	-2.08715	0.0368746	21.3859	0.482539	0.79726	0.4253	Qi et al study
Slackia_heliotrinireducens	185.474	-0.0256259	-0.101754	0.918952	328.09	-0.339986	-2.12742	0.0333854	683.717	-0.3555	-0.824154	0.409852	Qi et al study
Solitalea_canadensis	324.674	-1.47154	-2.78679	0.00532334	350.604	-2.3438	-4.65154	3.29e-06	171.118	-0.35115	-1.50703	0.131803	Human study & Qi et al study
Sphingobacteriaceae_bacterium_GW460-11-11-14-LB5	274.877	-0.148479	-0.503784	0.614413	122.559	0.559029	2.40561	0.0161453	177.93	-0.519599	-1.61396	0.106536	Qi et al study
Sphingobacterium_sp._dk4302	108.357	-1.78123	-3.83425	0.00012595	49.619	0.173655	0.390707	0.696014	54.7926	-0.223452	-0.763901	0.444926	Human study
Sphingomonas_ginsengisoli_An_et_al._2013	13.5299	-0.781623	-0.836855	0.402674	26.1678	-0.803284	-1.27451	0.202484	32.0669	-2.36344	-3.335	0.000852985	Mouse study
Sphingomonas_sp._FARSPH	38.6417	-0.103454	-0.124644	0.900805	18.7191	-0.463502	-0.778675	0.436171	12.6358	7.24807	5.1328	2.85e-07	Mouse study
Sphingopyxis_sp._LPB0140	7.8711	-0.630014	-0.539331	0.589659	7.36341	0.558506	0.592616	0.553438	8.10006	6.60859	4.64324	3.43e-06	Mouse study
Sphingorhabdus_sp._M41	70.1857	-0.469228	-0.755702	0.449828	72.8258	-0.618352	-2.09156	0.0364781	19.6958	0.864509	1.02217	0.306702	Qi et al study
Spirochaeta_perfilievii	197.34	-0.731969	-1.58179	0.113697	126.142	-1.05704	-2.88998	0.00385268	266.547	-0.319583	-0.967977	0.333056	Qi et al study
Spirochaeta_thermophila	536.873	-0.453651	-1.00258	0.316062	196.599	-0.849779	-2.48491	0.0129585	111.108	-0.612869	-2.95459	0.00313085	Qi et al study & Mouse study
Spiroplasma_sp._BIUS-1	0.345375	1.68758	0.575669	0.564839	2.21899	-3.2798	-1.36057	0.173649	10.2745	-6.66859	-3.2795	0.00103992	Mouse study
Spiroplasma_taiwanense	10.9441	1.72738	1.27161	0.203513	51.5485	-2.46761	-3.29831	0.000972676	10.4454	0.476048	0.359438	0.719267	Qi et al study
Sporosarcina_ureae	105.228	-0.243573	-0.932958	0.350841	105.34	-0.445001	-2.47786	0.0132172	117.558	0.441376	1.22511	0.220533	Qi et al study
Stanieria_cyanosphaera	110.688	-3.30785	-4.09664	4.19187e-05	46.2351	-2.16011	-2.92779	0.00341376	34.2816	0.135794	0.420422	0.674177	Human study & Qi et al study
Stanieria_sp._NIES-3757	49.007	1.91791	2.5097	0.0120835	72.1603	-2.38351	-3.4057	0.000659941	8.64845	-2.02756	-0.938507	0.347984	Qi et al study
Staphylococcus_hyicus	264.144	0.85685	3.17769	0.00148454	332.805	-0.161721	-0.973686	0.330213	7.89031	-2.56108	-1.94982		Human study
Streptococcus_equi	121.071	-0.818868	-2.66626	0.0076701	141.226	-0.314153	-1.40876	0.158908	62.2013	0.204265	0.655225	0.512323	Human study
Streptococcus_equinus	663.309	0.795021	1.98884	0.0467191	716.696	-0.0474258	-0.155948	0.876074	210.778	-4.91159	-4.11986	3.79e-05	Mouse study
Streptococcus_infantarius	49.4774	-0.501367	-0.563205	0.573295	92.181	-0.783078	-0.968406	0.332842	674.631	-6.8545	-3.84414	0.000120978	Mouse study
Streptococcus_intermedius	78.3364	0.0493896	0.147684	0.882593	157.318	-0.757188	-2.35813	0.0183674	106.73	-0.43719	-0.868365	0.385194	Qi et al study
Streptococcus_koreensis	384.496	-0.19984	-0.508155	0.611345	589.131	-0.945573	-2.51916	0.0117636					Qi et al study
Streptococcus_lutetiensis	509.435	-0.233968	-0.53918	0.589763	1981.05	-0.555277	-1.49786	0.134169	2495.1	-8.82723	-4.18951	2.8e-05	Mouse study
Streptococcus_macedonicus	91.0178	1.02197	1.1043	0.269463	177.192	-1.30457	-1.41731	0.156391	16.8159	-7.38021	-2.8946	0.00379647	Mouse study
Streptococcus_oralis	542.836	0.552557	1.51189	0.130561	563.665	0.12765	0.398957	0.689925	73.5958	-2.06615	-5.95625	2.58e-09	Mouse study
Streptococcus_parauberis	58.4918	-1.45641	-2.53446	0.0112622	54.6864	-0.344847	-1.38985	0.164574	50.0336	0.635103	1.99711	0.0458135	Human study
Streptococcus_pasteurianus	1849.36	-0.00609575	-0.0206652	0.983513	2382.46	0.0782407	0.506768	0.612318	204.441	-1.55156	-3.07774	0.0020858	Mouse study
Streptococcus_porcinus	43.6337	0.3388	0.653331	0.513543	73.9732	-0.698853	-2.49557	0.0125756	68.8132	-0.361282	-0.842874	0.399299	Qi et al study
Streptococcus_ratti	37.9133	0.450439	1.2137	0.224864	61.0894	-0.661323	-2.27239	0.0230632	51.2021	-0.510819	-0.599054	0.549137	Qi et al study
Streptococcus_sanguinis	581.459	0.113714	0.330911	0.740712	563.16	-0.654567	-2.37187	0.0176982	84.2803	-0.309196	-0.521618	0.601937	Qi et al study
Streptococcus_sobrinus	38.852	-0.0886094	-0.199929	0.841536	75.9313	-1.03332	-2.84691	0.00441459	53.3225	0.0790738	0.302808	0.762036	Qi et al study
Streptococcus_sp._CNU_77-61	12.2409	-0.488185	-0.244652	0.806726	7.88534	-0.884222	-0.476806	0.6335	52.8382	-9.03182	-4.53684	5.71e-06	Mouse study
Streptococcus_sp._CNU_G3	23.2848	-0.318618	-0.255452	0.798374	37.4321	0.983776	1.25613	0.209068	39.3541	-8.60681	-4.32828	1.5e-05	Mouse study
Streptococcus_sp._FDAARGOS_192	1267.53	1.51412	2.58389	0.00976927	694.69	0.211558	0.470344	0.638109					Human study
Streptococcus_sp._I-G2	372.215	-0.221104	-0.488402	0.625265	567.798	-0.982244	-2.54139	0.0110413					Qi et al study
Streptococcus_sp._I-P16	390.329	-0.241964	-0.592109	0.553778	708.797	-1.03559	-2.7128	0.00667173					Qi et al study
Streptococcus_thermophilus	5755.54	-1.7227	-2.9714	0.00296441	16720.4	-3.95335	-7.37326	1.67e-13	73.4383	-1.53666	-3.00676	0.00264051	Human study & Qi et al study & Mouse study
Streptomyces_actuosus	50.3628	-3.00655	-2.97477	0.00293205	24.1279	-0.687272	-1.32756	0.184323	18.4941	0.370125	0.263047	0.792514	Human study
Streptomyces_albus	70.1298	0.759783	2.70055	0.00692247	138.238	-0.0181938	-0.101224	0.919373	167.302	0.0201328	0.0679585	0.945819	Human study
Streptomyces_cyaneogriseus	4.36723	-0.546819	-0.277759	0.781197	7.65629	-1.26655	-1.23613	0.216411	10.6812	-6.72499	-3.37591	0.000735728	Mouse study
Streptomyces_peucetius	39.3896	-1.1862	-2.49021	0.0127667	52.6182	-0.898668	-2.50763	0.0121544	26.7458	-0.261178	-0.635625	0.525021	Qi et al study
Streptomyces_sp._CdTB01	74.2347	-0.199953	-0.499822	0.617201	75.9177	-0.501563	-2.35677	0.0184347	10.1709	0.38272	0.200164	0.841353	Qi et al study
Succinivibrio_dextrinosolvens	154.606	-0.851736	-1.76218	0.0780386	93.1138	-1.85891	-5.13654	2.8e-07	214.154	-0.139321	-0.454017	0.649816	Qi et al study
Sulfurospirillum_sp._JPD-1	40.9305	-0.160748	-0.107147	0.914672	57.9234	0.294387	0.277867	0.781114	108.94	0.898552	3.20254	0.0013622	Mouse study
Sutterella_faecalis	1335.72	-0.232185	-0.489596	0.62442	306.288	0.953773	2.76181	0.00574827	88.9178	0.00362021	0.014748	0.988233	Qi et al study
Sutterella_megalosphaeroides	3081.39	-0.862518	-1.52423	0.12745	245.825	0.816253	2.37331	0.0176295	76.6713	-0.402462	-0.944133	0.345101	Qi et al study
Syntrophobacter_fumaroxidans	68.8507	0.356686	1.07354	0.283028	61.5267	0.10917	0.404033	0.686188	192.37	0.401689	3.23922	0.00119859	Mouse study
Tannerella_sp._oral_taxon_HOT-286	1095.67	-0.387545	-1.07764	0.281192	472.575	-0.987809	-2.95055	0.00317204	3361.87	-0.412241	-1.41391	0.157389	Qi et al study
Terriglobus_saanensis	207.284	-0.808104	-1.04107	0.297844	105.342	-2.02597	-3.57959	0.000344133	29.7266	-0.710792	-1.27248	0.203202	Qi et al study
Tetragenococcus_halophilus	56.5974	0.0449257	0.102732	0.918176	134.861	-1.2382	-3.15672	0.00159557	38.4732	0.371619	1.55432	0.120109	Qi et al study
Thermincola_potens	51.7466	0.169927	0.546591	0.58466	91.2533	-0.46257	-2.63463	0.00842279	83.8787	-0.265858	-0.817643	0.413561	Qi et al study
Thermoanaerobacter_italicus	36.2145	0.338472	0.217011	0.8282	27.8709	-1.49188	-0.865573	0.386725	17.3064	-7.42089	-2.90045	0.00372625	Mouse study
Thermoanaerobacterium_sp._RBIITD	79.4514	0.0173153	0.0724666	0.942231	110.622	-0.378256	-2.03722	0.041628	87.4358	0.166536	0.517176	0.605033	Qi et al study
Thermoanaerobacterium_thermosaccharolyticum	126.845	-0.124402	-0.503076	0.614911	193.178	-0.370707	-2.27968	0.0226268	104.031	-0.19073	-0.365018	0.715098	Qi et al study
Thermosediminibacter_oceani	39.2295	0.390137	0.663559	0.506973	70.3051	-0.595733	-2.52169	0.0116792	135.786	-0.4218	-0.830993		Qi et al study
Thiomonas_sp._X19	113.988	-1.02828	-1.60815	0.107803	117.402	-1.25359	-3.53087	0.000414203	41.2843	0.505926	0.808635	0.418725	Qi et al study
Treponema_brennaborense	241.685	-0.975157	-2.55681	0.0105636	213.463	-0.652603	-2.89318	0.0038136	67.6653	0.322761	1.0974	0.272465	Human study & Qi et al study
Truepera_radiovictrix	45.852	-0.172403	-0.290626	0.771338	44.5343	-1.14502	-2.54801	0.010834	48.7654	0.411756	1.42598	0.153874	Qi et al study
Tsukamurella_paurometabola	83.0939	-1.82005	-4.33604	1.45073e-05	36.2425	-0.397577	-1.11242	0.26596	47.5243	-0.0149884	-0.0534527	0.957371	Human study
Urechidicola_croceus	113.552	0.553864	1.52759	0.126615	81.9839	0.988166	2.98462	0.00283934	40.5352	0.624346	1.37436	0.169329	Qi et al study
Variibacter_gotjawalensis	77.615	0.257496	0.770144	0.441215	103.31	0.592953	2.80493	0.00503276	15.5847	-0.283173	-0.508948	0.610789	Qi et al study
Variovorax_sp._PBS-H4	121.987	-1.7142	-2.82585	0.00471547	124.669	-1.41001	-2.58314	0.00979056	18.3054	0.580522	0.524735	0.599768	Human study & Qi et al study
Veillonella_atypica	2235.83	2.11258	3.65851	0.00025369	2359.55	1.10202	2.47761	0.0132267	22.3746	0.570407	0.632458	0.527087	Human study & Qi et al study
Veillonella_dispar	3894.47	1.75569	2.93738	0.00330996	3852.71	1.98125	4.29637	1.74e-05	14.9187	0.308721	0.224366	0.822473	Human study & Qi et al study
Veillonella_parvula	5233.87	1.49354	2.65828	0.00785407	11082.6	2.36364	4.92522	8.43e-07	45.9639	-0.294129	-0.872501	0.382935	Human study & Qi et al study
Veillonella_rodentium	242.848	1.03416	2.76493	0.00569342	298.037	1.1249	3.62082	0.000293669	67.341	-0.0151024	-0.0263463	0.978981	Human study & Qi et al study
Vibrio_chagasii	10.8765	-0.773042	-0.734448	0.462676	15.0387	1.22972	1.61612	0.106069	13.2448	-7.03397	-7.18697	6.62e-13	Mouse study
Vibrio_mediterranei	69.0923	-0.358991	-0.687237	0.491934	51.5803	-0.0247849	-0.0596145	0.952463	7.53594	6.50144	3.24764	0.00116365	Mouse study
Vibrio_tapetis	62.2341	1.28371	2.52192	0.0116718	35.2924	0.129893	0.305675	0.759852					Human study
Vibrio_tubiashii	127.896	-1.5801	-2.68546	0.00724291	107.563	-1.42855	-2.34819	0.0188648	12.539	-0.0976447	-0.0716221	0.942903	Human study & Qi et al study
Victivallales_bacterium_CCUG_44730	1510.32	-2.77411	-4.12383	3.72617e-05	131.768	-0.681263	-2.45484	0.0140947	191.825	-0.122234	-0.472449	0.636606	Human study & Qi et al study
Weissella_confusa	132.673	0.129713	0.229863	0.818198	259.308	1.29015	2.92313	0.00346528	254.676	-0.335453	-0.908845	0.363432	Qi et al study
Winogradskyella_sp._J14-2	185.772	-0.281556	-0.39044	0.696211	77.009	-1.18503	-2.41065	0.0159243	45.7888	-0.404013	-1.16509	0.243981	Qi et al study
Winogradskyella_sp._PG-2	133.841	-0.864371	-1.84402	0.0651805	110.068	-1.14758	-3.22517	0.001259	19.5662	-0.804149	-0.693325	0.488106	Qi et al study
Xenorhabdus_bovienii	53.3147	-1.02324	-3.16137	0.0015703	30.4658	-0.190122	-0.415946	0.677449	63.0442	-0.771418	-2.88705	0.00388874	Human study & Mouse study
Yersinia_similis	8.25523	-0.0941146	-0.0674585	0.946217	14.0728	0.614825	0.855698	0.392165	6.16375	-5.93276	-3.82984	0.000128224	Mouse study
Youhaiella_tibetensis	42.5606	-2.03205	-2.77192	0.00557268	35.431	1.11737	2.5816	0.00983427	58.7638	0.216715	0.58897	0.555881	Human study
Zunongwangia_profunda	222.605	0.221988	0.50994	0.610093	174.066	-0.875825	-2.32488	0.0200786	653.202	-0.222272	-0.549808	0.582451	Qi et al study
Zymobacter_palmae	25.8634	0.952558	0.966839	0.333625	19.8725	-1.24955	-2.15099	0.0314768	11.2247	-6.79407	-6.63446	3.26e-11	Mouse study
[Clostridium]_bolteae	26414.6	1.63662	3.87438	0.000106899	21335	0.692794	2.69795	0.00697677	3843.74	0.0718055	0.195752	0.844804	Human study & Qi et al study
[Clostridium]_hylemonae	744.462	0.419978	2.692	0.00710243	1111.31	-0.097542	-0.777961	0.436592	2716.02	-0.205712	-0.553948	0.579615	Human study
[Clostridium]_scindens	9189.65	1.68078	5.47325	4.41866e-08	7401.1	0.315149	1.855	0.0635963	10994.8	0.117189	0.337922	0.735422	Human study
[Clostridium]_sphenoides	806.517	0.208992	1.08719	0.276951	1339.54	0.400781	3.00498	0.00265599	1298.24	-0.160264	-0.359746	0.719037	Qi et al study
[Clostridium]_ultunense	30.8367	0.843453	2.1455	0.0319129	66.1989	-0.906657	-2.60322	0.00923539	36.7777	0.366792	0.596473	0.550859	Qi et al study
[Haemophilus]_ducreyi	66.5691	-0.0130912	-0.0209585	0.983279	52.3857	1.16479	2.69329	0.00707504	366.159	-0.0706601	-0.175779	0.860468	Qi et al study
[Ruminococcus]_gnavus	131733	3.17656	6.74874	1.49131e-11	76647.3	-0.14561	-0.41798	0.675961	4627.94	0.0494888	0.119987	0.904493	Human study
endosymbiont_'TC1'_of_Trimyema_compressum	81.5094	-2.11723	-3.70636	0.000210256	68.6799	-0.238044	-0.835518	0.403426	60.7048	-0.395696	-1.31588	0.188213	Human study

## Sheet: S5
Table S5 Primers used in qPCR analysis.
	Forward	Reverse
16sRNA	GTGSTGCAYGGYTGTCGTCA	ACGTCRTCCMCACCTTCCTC
18sRNA	CGATCCGAGGGCCTCACTA	AGTCCCTGCCCTTTGTACACA
Amh	GGGCTCTAAGCGCCTATGAG	TCCACCGCTAACACCAGGTA
Bmp15	AGACCAAACCGAGGACTATACC	GAGATTGAAGCGAGTTAGTTGGA
Bmp6	GCGGGAGATGCAAAAGGAGAT	ATTGGACAGGGCGTTGTAGAG
Bmp2	GGGACCCGCTGTCTTCTAGT	TCAACTCAAATTCGCTGAGGAC
Bmp4	ATTCCTGGTAACCGAATGCTG	CCGGTCTCAGGTATCAAACTAGC
Wnt4	AAGAGGAGACGTGCGAGAAAC	GTCCCTTGTGTCACCACCTT
Fshr	TGCTCTAACAGGGTCTTCCTC	TCTCAGTTCAATGGCGTTCCG
Nr5a1	AGGTGTCGGGCTACCACTAC	CCACCCCGCATTCGATCAG
Bmp6	GCGGGAGATGCAAAAGGAGAT	ATTGGACAGGGCGTTGTAGAG
